# Supplementary material for: Mental health status and the quality of life of infertile women receiving fertility treatment in Bangladesh: A cross-sectional study
Source: PLOS Glob Public Health. 2023 Dec 11;3(12):e0002680. doi: 10.1371/journal.pgph.0002680 (PMC10712886; doi:10.1371/journal.pgph.0002680)
Supplement: S1 Data — (XLS) [file pgph.0002680.s001.xls]

## Sheet: Sheet1
38	≥31	41	>40	23	20-24	0	≥9	Wife	Primary	3	≤3	1	≤3	Graduate	Homemaker	30000-60000	No	159	60	23.7332	Health Weight	1	1	1	0	0	1	0	1	2	2	1	1	2	3	1	0	1	3	1	3	2	16	16	22	Severe	Moderate	Moderate	Depressed
23	≤25	33	31-35	15	≤19	8	5-8	Unknown	Primary	2	≤3	0.5	≤3	HSC and Below	Homemaker	30000-60000	No	157.48	60	25.6312	Overweight and Obease	1	0	1	0	2	2	0	1	1	1	1	0	1	1	0	1	0	0	0	1	0	4	12	12	Normal	Mild	Normal	Depressed
21	≤25	32	31-35	15	≤19	6	5-8	Both	Secondary	5	4-6	4	4-6	HSC and Below	Homemaker	<30000	Yes	157	50	22.8269	Health Weight	2	0	3	2	2	0	0	1	0	2	2	1	2	3	1	3	2	0	1	2	0	12	28	18	Moderate	Extremely Severe	Mild	Depressed
25	≤25	30	≤30	15	≤19	10	≥9	Wife	Primary	6	4-6	6	4-6	HSC and Below	Homemaker	<30000	No	158	66	26.4381	Overweight and Obease	0	1	1	0	0	0	0	1	1	3	0	2	2	0	0	0	0	1	1	0	0	6	12	8	Normal	Mild	Normal	Depressed
37	≥31	45	>40	15	≤19	22	≥9	Wife	Secondary	8	≥7	2	≤3	HSC and Below	Homemaker	<30000	Yes	162.56	60	22.7051	Health Weight	2	1	2	1	1	1	1	1	2	3	2	3	3	2	3	3	3	3	1	1	3	20	36	28	Extremely Severe	Extremely Severe	Severe	Depressed
20	≤25	32	31-35	15	≤19	5	5-8	Unknown	Primary	4	4-6	4	4-6	HSC and Below	Homemaker	<30000	No	157.48	53	21.371	Health Weight	2	0	0	0	1	1	2	1	1	0	2	1	3	2	0	1	0	0	2	1	0	12	10	18	Moderate	Mild	Mild	Depressed
27	26-30	31	31-35	16	≤19	11	≥9	Husband	Primary	10	≥7	8	≥7	HSC and Below	Homemaker	<30000	No	157	78	33.3205	Overweight and Obease	0	0	0	0	0	0	0	0	0	0	1	0	1	0	0	1	1	0	0	0	1	0	8	2	Normal	Normal	Normal	Normal
21	≤25	35	31-35	16	≤19	5	5-8	Both	Primary	4	4-6	3	≤3	HSC and Below	Homemaker	30000-60000	No	160	90	37.461	Overweight and Obease	1	0	0	0	2	1	2	0	0	0	1	1	2	2	1	1	1	1	0	0	1	6	14	14	Normal	Moderate	Normal	Depressed
20	≤25	25	≤30	17	≤19	3	≤4	Wife	Secondary	2	≤3	2	≤3	HSC and Below	Homemaker	30000-60000	Yes	157	70	28.3987	Overweight and Obease	1	1	1	1	3	3	1	0	1	3	1	2	3	3	4	0	2	2	0	1	3	18	30	24	Severe	Extremely Severe	Moderate	Depressed
22	≤25	33	31-35	17	≤19	5	5-8	Wife	Primary	1	≤3	0.2	≤3	HSC and Below	Homemaker	>60000	No	155	52	21.6441	Health Weight	1	0	0	0	2	0	1	0	1	1	1	0	2	1	1	3	1	1	2	0	0	10	18	8	Moderate	Moderate	Normal	Depressed
25	≤25	32	31-35	17	≤19	8	5-8	Both	Secondary	6	4-6	5	4-6	Graduate	Private Service	30000-60000	Yes	152.4	65	27.9862	Overweight and Obease	0	1	0	1	0	2	0	2	1	1	1	0	1	1	1	2	0	1	0	1	0	10	8	14	Moderate	Normal	Normal	Normal
32	≥31	46	>40	17	≤19	15	≥9	Unknown	Secondary	10	≥7	6	4-6	HSC and Below	Homemaker	30000-60000	Yes	155	59	24.5578	Health Weight	1	0	0	0	1	0	0	2	3	1	0	3	3	3	1	0	0	1	1	0	0	10	10	20	Moderate	Mild	Moderate	Depressed
22	≤25	35	31-35	17	≤19	5	5-8	Husband	Primary	2	≤3	0.5	≤3	HSC and Below	Homemaker	<30000	No	147.32	52	23.9596	Health Weight	1	0	1	0	0	0	0	0	1	1	1	2	2	1	1	0	0	1	0	1	0	6	8	12	Normal	Normal	Normal	Normal
27	26-30	29	≤30	17	≤19	10	≥9	Both	Primary	9	≥7	8	≥7	Graduate	Homemaker	<30000	No	157.5	60	24.1875	Health Weight	1	1	2	0	2	3	2	2	2	2	3	0	2	2	1	2	2	3	0	1	2	14	28	28	Moderate	Extremely Severe	Severe	Depressed
31	≥31	41	>40	18	≤19	13	≥9	Wife	Secondary	4	4-6	2	≤3	HSC and Below	Homemaker	<30000	Yes	148	54	24.653	Health Weight	0	0	1	0	0	0	0	0	0	0	1	0	0	2	0	1	0	1	0	0	0	0	4	8	Normal	Normal	Normal	Normal
39	≥31	58	>40	18	≤19	21	≥9	Both	Primary	10	≥7	7	≥7	HSC and Below	Homemaker	30000-60000	No	158	63	25.2363	Overweight and Obease	1	0	1	1	1	2	0	1	0	0	1	1	1	0	0	1	0	0	0	2	0	6	8	12	Normal	Normal	Normal	Normal
30	26-30	38	36-40	19	≤19	11	≥9	Both	Secondary	7	≥7	6	4-6	Graduate	Private Service	30000-60000	Yes	135	45	24.6914	Health Weight	1	2	2	1	1	0	1	3	2	1	3	3	3	2	1	1	2	1	2	1	2	20	24	26	Extremely Severe	Severe	Severe	Depressed
29	26-30	32	31-35	19	≤19	10	≥9	Unknown	Primary	6	4-6	4	4-6	Graduate	Homemaker	>60000	No	154.9	65	27.0901	Overweight and Obease	2	0	0	1	1	2	2	2	1	0	1	1	2	1	3	0	1	1	0	0	0	14	8	20	Moderate	Normal	Moderate	Normal
23	≤25	32	31-35	19	≤19	4	≤4	Husband	Secondary	3	≤3	2	≤3	Graduate	Homemaker	30000-60000	Yes	158.8	62	24.5862	Health Weight	0	0	1	0	1	2	0	1	1	0	1	0	1	0	3	0	0	1	1	1	0	12	6	10	Moderate	Normal	Normal	Normal
23	≤25	29	≤30	19	≤19	4	≤4	Wife	Primary	2	≤3	1	≤3	HSC and Below	Homemaker	<30000	No	149.86	49	21.8185	Health Weight	0	1	0	0	0	0	1	1	1	0	1	1	0	0	0	0	0	0	0	2	0	10	0	6	Moderate	Normal	Normal	Normal
26	26-30	29	≤30	19	≤19	7	5-8	Both	Secondary	6	4-6	6	4-6	HSC and Below	Homemaker	<30000	Yes	158	63	25.2363	Overweight and Obease	0	1	0	0	1	1	0	1	1	0	1	2	1	1	0	1	0	1	1	0	0	6	6	14	Normal	Normal	Normal	Normal
29	26-30	42	>40	19	≤19	11	≥9	Wife	Secondary	3	≤3	2	≤3	Graduate	Homemaker	>60000	Yes	156	61	25.0657	Overweight and Obease	0	1	1	0	0	0	0	1	0	0	0	0	0	1	0	0	0	1	0	1	3	4	8	6	Normal	Normal	Normal	Normal
25	≤25	30	≤30	19	≤19	6	5-8	Wife	Secondary	5	4-6	3	≤3	HSC and Below	Homemaker	30000-60000	Yes	162.5	60	22.7219	Health Weight	1	1	1	0	2	0	0	1	0	2	1	2	2	2	1	3	1	2	0	0	1	4	24	18	Normal	Severe	Mild	Depressed
31	≥31	32	31-35	20	20-24	11	≥9	Wife	Secondary	7	≥7	7	≥7	Graduate	Homemaker	<30000	Yes	157.5	50	20.1562	Health Weight	0	0	1	0	3	0	0	3	1	0	0	1	1	1	0	1	0	1	0	0	1	2	14	12	Normal	Moderate	Normal	Depressed
21	≤25	35	31-35	20	20-24	1.2	≤4	Unknown	Primary	1	≤3	0.2	≤3	HSC and Below	Homemaker	30000-60000	No	165	80	29.3848	Overweight and Obease	0	0	0	0	0	0	0	2	3	0	1	1	1	1	0	0	0	3	0	0	0	6	2	16	Normal	Normal	Mild	Normal
24	≤25	34	31-35	20	20-24	4	≤4	Husband	Primary	1	≤3	0.6	≤3	HSC and Below	Homemaker	>60000	No	152.4	55	23.6806	Health Weight	0	0	0	0	1	1	0	1	0	0	0	1	2	1	1	1	0	1	0	0	0	2	8	10	Normal	Normal	Normal	Normal
30	26-30	39	36-40	21	20-24	9	≥9	Wife	Primary	6	4-6	3	≤3	Graduate	Homemaker	>60000	No	160	53	20.7031	Health Weight	0	0	0	0	0	0	0	0	0	0	1	1	1	0	0	0	0	0	1	0	0	2	2	4	Normal	Normal	Normal	Normal
27	26-30	32	31-35	21	20-24	6	5-8	Wife	Primary	5	4-6	5	4-6	Post Graduation	Homemaker	30000-60000	No	157.8	56	22.4892	Health Weight	1	0	0	0	0	0	0	0	0	0	1	0	1	2	1	0	0	0	1	0	0	4	2	8	Normal	Normal	Normal	Normal
25	≤25	32	31-35	21	20-24	4	≤4	Husband	Primary	3	≤3	3	≤3	HSC and Below	Homemaker	<30000	No	160.32	64	24.9003	Health Weight	1	0	2	0	2	1	0	0	0	0	1	0	2	3	3	0	0	2	0	1	0	8	12	16	Mild	Mild	Mild	Depressed
37	≥31	42	>40	21	20-24	16	≥9	Wife	Secondary	15	≥7	13	≥7	Graduate	Homemaker	30000-60000	Yes	162	78	29.7211	Overweight and Obease	3	1	2	1	2	2	0	1	1	3	2	2	2	2	0	2	3	3	0	0	3	6	34	30	Normal	Extremely Severe	Severe	Depressed
32	≥31	36	36-40	22	20-24	10	≥9	Wife	Secondary	1	≤3	1	≤3	Graduate	Homemaker	30000-60000	No	172	66	22.3094	Health Weight	0	0	0	0	3	1	0	0	0	0	0	0	1	2	1	0	0	1	0	0	0	2	8	8	Normal	Normal	Normal	Normal
38	≥31	41	>40	22	20-24	16	≥9	Both	Secondary	3	≤3	2	≤3	Post Graduation	Homemaker	>60000	Yes	152.04	59	25.5233	Overweight and Obease	0	2	1	0	1	1	2	1	1	0	0	0	3	1	0	2	0	2	2	0	0	14	14	10	Moderate	Moderate	Normal	Depressed
30	26-30	40	36-40	22	20-24	8	5-8	Wife	Primary	8	≥7	8	≥7	HSC and Below	Homemaker	<30000	No	142	53	26.2845	Overweight and Obease	2	2	3	0	3	3	3	3	3	0	2	2	3	3	4	2	3	3	3	3	2	36	32	36	Extremely Severe	Extremely Severe	Extremely	Depressed
25	≤25	35	31-35	23	20-24	1.5	≤4	Both	Primary	1	≤3	1	≤3	Post Graduation	Homemaker	<30000	No	162.56	59	22.3267	Health Weight	1	0	0	0	0	0	0	2	0	0	1	0	0	1	0	0	0	1	1	0	1	2	2	12	Normal	Normal	Normal	Normal
25	≤25	39	36-40	23	20-24	8	5-8	Wife	Primary	17	≥7	14	≥7	HSC and Below	Homemaker	<30000	No	155	61	25.3902	Overweight and Obease	3	2	0	0	0	3	0	3	1	0	2	0	3	3	3	0	3	0	0	0	0	12	12	28	Moderate	Mild	Severe	Depressed
29	26-30	35	31-35	23	20-24	6	5-8	Wife	Primary	5	4-6	4	4-6	Graduate	Homemaker	30000-60000	No	157.48	58	23.3871	Health Weight	0	0	0	0	1	0	0	1	1	1	0	1	3	1	0	2	1	0	0	1	0	4	16	6	Normal	Moderate	Normal	Depressed
34	≥31	38	36-40	23	20-24	11	≥9	Wife	Primary	10	≥7	8	≥7	Graduate	Private Service	<30000	No	160	58	22.6562	Health Weight	0	1	0	0	0	0	0	0	1	0	1	0	0	1	0	0	0	0	0	0	0	4	0	4	Normal	Normal	Normal	Normal
25	≤25	37	36-40	23	20-24	3	≤4	Unknown	Primary	2	≤3	0.6	≤3	Graduate	Homemaker	<30000	No	152	62	26.8352	Overweight and Obease	0	3	0	0	0	1	0	2	0	0	0	0	2	2	0	0	0	2	0	0	0	6	4	14	Normal	Normal	Normal	Normal
26	26-30	31	31-35	24	20-24	2	≤4	Wife	Primary	1	≤3	1	≤3	Post Graduation	Govt. Service	>60000	No	162.5	60	22.7219	Health Weight	1	0	0	0	0	0	0	1	0	1	1	0	1	0	0	0	0	0	0	0	0	0	4	6	Normal	Normal	Normal	Normal
28	26-30	28	≤30	24	20-24	4	≤4	Unknown	Primary	4	4-6	4	4-6	Graduate	Private Service	<30000	No	157	52	21.0962	Health Weight	0	0	0	0	0	2	1	2	0	0	0	0	2	2	1	0	0	2	1	0	0	6	4	16	Normal	Normal	Mild	Normal
30	26-30	35	31-35	24	20-24	6.5	5-8	Wife	Primary	6	4-6	4	4-6	HSC and Below	Homemaker	<30000	No	162.56	76	28.7598	Overweight and Obease	0	0	0	0	0	0	0	0	0	0	0	0	0	0	0	0	0	0	0	0	0	0	0	0	Normal	Normal	Normal	Normal
32	≥31	34	31-35	25	≥25	7	5-8	Both	Primary	3	≤3	1	≤3	Graduate	Others	30000-60000	No	152.3	50	21.5561	Health Weight	0	0	0	0	0	0	0	1	0	0	1	0	1	0	0	1	0	0	2	0	0	4	4	4	Normal	Normal	Normal	Normal
35	≥31	42	>40	25	≥25	10.5	≥9	Wife	Secondary	4	4-6	2	≤3	Graduate	Homemaker	<30000	Yes	149.6	59	26.3626	Overweight and Obease	1	1	0	0	2	1	1	0	0	3	1	0	0	0	0	0	0	0	0	0	0	4	10	6	Normal	Mild	Normal	Depressed
30	26-30	30	≤30	25	≥25	5	5-8	Wife	Primary	3	≤3	2	≤3	Graduate	Private Service	>60000	No	168	90	31.8878	Overweight and Obease	1	1	2	1	2	3	0	3	2	1	3	3	3	2	3	2	2	2	2	2	1	22	26	34	Extremely Severe	Severe	Extremely	Depressed
32	≥31	35	31-35	25	≥25	7	5-8	Husband	Secondary	6	4-6	6	4-6	Post Graduation	Homemaker	30000-60000	Yes	158.48	51	20.3059	Health Weight	1	2	0	0	0	0	0	0	0	0	0	0	0	1	0	1	0	0	0	0	0	4	2	4	Normal	Normal	Normal	Normal
30	26-30	34	31-35	26	≥25	4	≤4	Wife	Primary	2	≤3	2	≤3	Post Graduation	Govt. Service	>60000	No	157.48	55	22.1775	Health Weight	0	0	1	2	0	2	1	2	1	1	1	3	1	0	0	1	1	0	0	0	0	8	10	16	Mild	Mild	Mild	Depressed
30	26-30	30	≤30	26	≥25	3.5	≤4	Wife	Primary	2	≤3	1	≤3	Graduate	Govt. Service	30000-60000	No	162	61	23.2434	Health Weight	2	1	2	0	1	1	1	2	1	2	2	1	2	2	3	2	1	3	1	3	3	20	26	26	Extremely Severe	Severe	Severe	Depressed
34	≥31	40	36-40	26	≥25	18	≥9	Both	Primary	6	4-6	4	4-6	Post Graduation	Govt. Service	>60000	No	163	65	24.4646	Health Weight	1	1	0	0	0	2	1	1	0	0	0	0	0	0	0	1	0	0	0	0	0	4	2	8	Normal	Normal	Normal	Normal
42	≥31	48	>40	24	20-24	18	≥9	Wife	Primary	12	≥7	9	≥7	Post Graduation	Govt. Service	>60000	No	163	65	24.4646	Health Weight	1	1	0	0	0	2	1	1	0	0	0	0	1	1	0	1	0	0	0	0	0	4	4	10	Normal	Normal	Normal	Normal
36	≥31	42	>40	22	20-24	14	≥9	Unknown	Secondary	13	≥7	11	≥7	Graduate	Homemaker	30000-60000	Yes	162	75	28.578	Overweight and Obease	1	1	2	0	1	2	1	1	1	1	2	1	2	2	3	2	2	3	1	2	2	18	24	24	Severe	Severe	Moderate	Depressed
35	≥31	36	36-40	27	≥25	8.1	5-8	Wife	Primary	6	4-6	4.5	4-6	Graduate	Private Service	<30000	No	162.56	62	23.462	Health Weight	1	0	2	0	0	1	0	0	1	1	1	1	2	1	0	0	1	3	0	0	1	2	14	16	Normal	Moderate	Mild	Depressed
33	≥31	37	36-40	27	≥25	7	5-8	Wife	Primary	3	≤3	1	≤3	Post Graduation	Govt. Service	>60000	No	152.4	72	31.0001	Overweight and Obease	1	0	0	0	1	0	0	1	0	0	1	1	1	0	0	0	0	1	0	0	0	0	4	10	Normal	Normal	Normal	Normal
31	≥31	31	31-35	27	≥25	4	≤4	Unknown	Secondary	3	≤3	2	≤3	Graduate	Homemaker	30000-60000	Yes	154	59	24.8777	Health Weight	1	1	1	0	1	2	0	1	0	0	1	1	1	0	1	2	1	0	0	1	0	6	12	12	Normal	Mild	Normal	Depressed
32	≥31	32	31-35	29	≥25	3	≤4	Husband	Primary	2	≤3	1	≤3	Post Graduation	Govt. Service	<30000	No	162.3	57	21.639	Health Weight	1	1	1	0	1	1	1	2	0	0	0	0	1	3	3	1	0	1	0	0	0	10	8	16	Moderate	Normal	Mild	Normal
38	≥31	45	>40	31	≥25	7	5-8	Wife	Primary	6	4-6	6	4-6	Post Graduation	Govt. Service	>60000	No	154	80	33.7325	Overweight and Obease	0	1	0	1	1	0	0	0	1	1	0	2	0	0	0	1	0	1	1	0	1	8	8	6	Mild	Normal	Normal	Normal
35	≥31	45	>40	31	≥25	4	≤4	Husband	Primary	2.5	≤3	0.5	≤3	Post Graduation	Govt. Service	30000-60000	No	147.32	51	23.4989	Health Weight	0	0	0	0	0	0	0	2	1	0	2	2	0	0	0	0	0	3	0	0	0	2	0	18	Normal	Normal	Mild	Normal
36	≥31	50	>40	31	≥25	5	5-8	Unknown	Primary	3	≤3	3	≤3	Graduate	Homemaker	30000-60000	No	152.48	65	27.9568	Overweight and Obease	0	1	0	0	0	0	0	1	1	0	1	2	2	1	3	0	0	1	1	1	0	14	4	12	Moderate	Normal	Normal	Normal
35	≥31	35	31-35	32	≥25	3	≤4	Both	Primary	3	≤3	2.5	≤3	Graduate	Govt. Service	30000-60000	No	152	46	19.91	Health Weight	1	0	0	0	0	1	0	1	1	1	2	2	1	3	0	0	1	1	1	0	0	4	6	22	Normal	Normal	Moderate	Normal
35	≥31	39	36-40	33	≥25	2	≤4	Unknown	Primary	1	≤3	1	≤3	Post Graduation	Govt. Service	>60000	No	160	64	25	Overweight and Obease	2	1	2	2	1	2	2	3	2	1	1	2	3	2	1	2	1	2	3	1	1	24	22	28	Extremely Severe	Severe	Severe	Depressed
39	≥31	39	36-40	38	≥25	1.5	≤4	Unknown	Secondary	1	≤3	0.2	≤3	Post Graduation	Private Service	30000-60000	Yes	162	65	24.7676	Health Weight	0	0	1	0	1	1	1	1	1	0	1	1	2	0	0	1	0	0	3	0	1	10	12	8	Moderate	Mild	Normal	Depressed
43	≥31	55	>40	41	≥25	2	≤4	Unknown	Primary	1.5	≤3	1	≤3	Graduate	Private Service	30000-60000	No	145	70	33.2937	Overweight and Obease	2	2	0	0	0	0	1	1	1	0	2	1	1	0	1	0	0	0	1	0	1	12	4	12	Moderate	Normal	Normal	Normal
38	≥31	46	>40	29	≥25	9	≥9	Wife	Secondary	8	≥7	7	≥7	HSC and Below	Homemaker	<30000	Yes	162	66	25.1486	Overweight and Obease	1	2	2	0	3	2	2	3	0	0	2	3	3	2	2	2	2	3	2	2	3	20	30	32	Extremely Severe	Extremely Severe	Severe	Depressed
29	26-30	32	31-35	24	20-24	5	5-8	Wife	Primary	4	4-6	3	≤3	Graduate	Homemaker	<30000	No	155	53	22.0604	Health Weight	1	3	0	0	2	1	2	3	0	0	0	0	2	2	1	1	2	0	0	3	0	18	14	14	Severe	Moderate	Normal	Depressed
27	26-30	31	31-35	23	20-24	4	≤4	Wife	Primary	1	≤3	2	≤3	Graduate	Homemaker	<30000	No	155	70	29.1363	Overweight and Obease	0	1	0	0	0	2	1	2	2	0	1	0	2	2	2	0	1	2	1	0	0	14	6	18	Moderate	Normal	Mild	Normal
29	26-30	37	36-40	22	20-24	7	5-8	Wife	Primary	4	4-6	4	4-6	HSC and Below	Homemaker	30000-60000	No	160	50	19.5312	Health Weight	2	1	2	1	1	2	2	3	2	1	2	2	1	2	2	3	1	2	0	2	0	20	18	30	Extremely Severe	Moderate	Severe	Depressed
28	26-30	34	31-35	14	≤19	14	≥9	Unknown	Secondary	6	4-6	6	4-6	Graduate	Homemaker	30000-60000	Yes	157	56	22.719	Health Weight	2	2	3	0	2	0	0	1	0	0	1	1	3	3	3	1	1	3	1	2	0	16	20	22	Severe	Moderate	Moderate	Depressed
30	26-30	30	≤30	28	≥25	2	≤4	Unknown	Primary	2	≤3	2	≤3	Post Graduation	Private Service	>60000	No	152	68	29.4321	Overweight and Obease	0	0	0	3	0	2	1	0	0	2	2	0	3	3	2	2	0	0	3	2	1	22	16	14	Extremely Severe	Moderate	Normal	Depressed
28	26-30	30	≤30	25	≥25	3	≤4	Wife	Primary	1	≤3	0.6	≤3	Post Graduation	Private Service	30000-60000	No	157	76	30.8329	Overweight and Obease	1	0	0	0	0	0	0	1	0	0	0	0	0	0	0	1	0	0	0	0	0	0	2	4	Normal	Normal	Normal	Normal
22	≤25	32	31-35	15	≤19	7	5-8	Unknown	Primary	7	≥7	6	4-6	HSC and Below	Homemaker	<30000	No	165	56	20.5693	Health Weight	1	1	2	0	2	1	0	1	1	1	1	2	2	1	0	2	0	1	0	1	0	6	18	16	Normal	Moderate	Mild	Depressed
26	26-30	36	36-40	21	20-24	5	5-8	Both	Primary	4	4-6	4	4-6	Graduate	Homemaker	30000-60000	No	157	64	25.9645	Overweight and Obease	0	1	1	1	3	1	1	3	2	1	1	0	2	1	0	1	0	1	0	0	0	10	16	14	Moderate	Moderate	Normal	Depressed
30	26-30	30	≤30	27	≥25	3	≤4	Unknown	Primary	1	≤3	0.6	≤3	Post Graduation	Govt. Service	30000-60000	No	162	55	20.9572	Health Weight	1	1	1	0	1	1	0	1	0	0	1	1	1	0	0	1	0	1	0	0	0	2	8	12	Normal	Normal	Normal	Normal
30	26-30	28	≤30	28	≥25	2	≤4	Wife	Primary	1	≤3	1	≤3	Post Graduation	Private Service	>60000	No	170	78	26.9896	Overweight and Obease	0	0	0	0	1	1	0	1	0	0	0	1	1	0	0	1	0	1	0	0	0	0	6	8	Normal	Normal	Normal	Normal
29	26-30	34	31-35	23	20-24	6	5-8	Both	Primary	5	4-6	3	≤3	Graduate	Govt. Service	30000-60000	No	158	61	24.4352	Health Weight	0	1	0	0	0	1	2	0	1	0	0	2	0	2	0	0	0	2	0	0	2	8	4	14	Mild	Normal	Normal	Normal
29	26-30	33	31-35	21	20-24	8	5-8	Unknown	Secondary	6	4-6	3	≤3	Post Graduation	Homemaker	30000-60000	Yes	155	54	22.4766	Health Weight	1	2	2	2	1	2	0	3	2	2	2	0	2	3	2	1	1	2	0	1	0	18	18	26	Severe	Moderate	Severe	Depressed
28	26-30	34	31-35	21	20-24	7	5-8	Unknown	Primary	5	4-6	4	4-6	HSC and Below	Homemaker	<30000	No	152	70	30.2978	Overweight and Obease	0	1	1	0	1	2	1	2	1	2	1	1	2	0	1	2	1	1	0	1	1	10	20	14	Moderate	Moderate	Normal	Depressed
33	≥31	36	36-40	27	≥25	6	5-8	Both	Primary	5	4-6	5	4-6	HSC and Below	Homemaker	>60000	No	163	70	26.3465	Overweight and Obease	0	0	0	0	0	1	0	1	0	0	1	1	1	2	0	0	0	1	1	0	0	2	2	14	Normal	Normal	Normal	Normal
35	≥31	38	36-40	20	20-24	15	≥9	Unknown	Primary	13	≥7	12	≥7	HSC and Below	Homemaker	<30000	No	164	70	26.0262	Overweight and Obease	1	2	0	0	1	3	2	3	3	0	2	1	3	3	3	0	2	2	1	2	0	26	12	30	Extremely Severe	Mild	Severe	Depressed
24	≤25	40	36-40	19	≤19	5	5-8	Husband	Primary	4	4-6	2	≤3	HSC and Below	Others	<30000	No	158	51	20.4294	Health Weight	2	2	1	0	0	3	2	2	3	0	2	0	2	3	1	2	2	1	0	0	1	16	16	26	Severe	Moderate	Severe	Depressed
28	26-30	45	>40	16	≤19	12	≥9	Wife	Primary	2	≤3	0.2	≤3	HSC and Below	Homemaker	30000-60000	No	160	60	23.4375	Health Weight	0	2	0	1	0	0	1	3	2	0	3	0	3	2	3	2	3	2	0	0	2	18	20	20	Severe	Moderate	Moderate	Depressed
23	≤25	33	31-35	19	≤19	4	≤4	Wife	Primary	3	≤3	3	≤3	HSC and Below	Homemaker	>60000	No	154	54	22.7694	Health Weight	0	2	1	0	0	1	1	3	0	2	3	0	3	2	2	2	2	3	0	0	1	10	22	24	Moderate	Severe	Moderate	Depressed
28	26-30	30	≤30	24	20-24	4	≤4	Wife	Primary	2	≤3	1	≤3	HSC and Below	Homemaker	30000-60000	No	162	48	18.2899	Underweight	0	0	0	0	2	0	0	0	0	0	0	0	1	1	0	0	0	0	0	0	0	0	6	2	Normal	Normal	Normal	Normal
24	26-30	35	31-35	20	20-24	4	≤4	Wife	Primary	1	≤3	3	≤3	Graduate	Homemaker	30000-60000	No	165	62	22.7732	Health Weight	0	1	0	1	0	0	1	1	1	0	2	0	3	2	2	1	0	3	2	2	0	20	8	16	Extremely Severe	Normal	Mild	Normal
33	≥31	45	>40	15	≤19	18	≥9	Husband	Primary	17	≥7	14	≥7	Graduate	Homemaker	30000-60000	No	152	62	26.8352	Overweight and Obease	0	1	1	0	0	1	3	0	2	3	1	2	1	0	1	2	2	2	0	1	0	16	18	12	Severe	Moderate	Normal	Depressed
36	≥31	38	36-40	22	20-24	14	≥9	Unknown	Primary	13	≥7	10	≥7	Graduate	Private Service	30000-60000	No	150	73	32.4444	Overweight and Obease	1	1	3	1	2	2	1	1	1	1	3	2	3	3	2	3	3	3	0	0	1	12	32	30	Moderate	Extremely Severe	Severe	Depressed
26	26-30	40	36-40	15	≤19	11	≥9	Wife	Secondary	6	4-6	6	4-6	HSC and Below	Homemaker	<30000	No	156	54	22.1893	Health Weight	2	1	0	0	0	2	3	2	0	1	2	1	1	1	1	0	0	1	2	2	0	18	4	22	Severe	Normal	Moderate	Normal
33	≥31	38	36-40	21	20-24	12	≥9	Wife	Secondary	1	≤3	1	≤3	Graduate	Homemaker	30000-60000	Yes	163	62	23.3355	Health Weight	3	0	3	0	2	0	2	3	2	3	3	3	3	2	2	2	3	3	2	2	2	20	36	34	Extremely Severe	Extremely Severe	Extremely	Depressed
29	26-30	36	36-40	23	20-24	6	5-8	Unknown	Primary	2	≤3	1	≤3	Post Graduation	Homemaker	30000-60000	No	162	63	24.0055	Health Weight	0	1	1	0	1	2	3	0	1	0	2	0	2	3	2	0	2	3	0	0	0	14	12	20	Moderate	Mild	Moderate	Depressed
31	≥31	34	31-35	26	≥25	5	5-8	Unknown	Primary	4	4-6	3	≤3	Graduate	Private Service	30000-60000	No	160	63	24.6094	Health Weight	0	1	1	0	2	1	1	1	1	0	2	1	2	0	0	0	1	2	1	1	1	10	14	14	Moderate	Moderate	Normal	Depressed
32	≥31	43	>40	18	≤19	14	≥9	Wife	Primary	13	≥7	12	≥7	Graduate	Govt. Service	30000-60000	No	158	65	26.0375	Overweight and Obease	0	0	1	0	2	1	3	0	1	0	0	1	2	3	2	2	1	2	1	0	0	14	16	14	Moderate	Moderate	Normal	Depressed
29	26-30	33	31-35	23	20-24	6	5-8	Both	Primary	5	4-6	5	4-6	Graduate	Homemaker	30000-60000	No	160	55	21.4844	Health Weight	1	2	1	0	1	1	1	1	2	1	0	1	0	1	1	2	2	1	2	1	2	18	18	12	Severe	Moderate	Normal	Depressed
37	≥31	40	36-40	22	20-24	15	≥9	Wife	Primary	12	≥7	10	≥7	Graduate	Private Service	>60000	No	158	63	25.2363	Overweight and Obease	2	1	1	1	2	1	1	2	2	1	1	1	2	1	1	2	2	3	1	0	2	14	24	22	Moderate	Severe	Moderate	Depressed
29	26-30	37	36-40	22	20-24	7	5-8	Unknown	Primary	4	4-6	1	≤3	HSC and Below	Homemaker	30000-60000	No	160	50	19.5312	Health Weight	2	1	0	1	0	2	0	2	1	1	0	1	0	2	1	1	0	1	0	0	0	8	4	20	Mild	Normal	Moderate	Normal
32	≥31	34	31-35	24	20-24	8	5-8	Unknown	Primary	6	4-6	4	4-6	Graduate	Homemaker	30000-60000	No	159	60	23.7332	Health Weight	1	0	1	2	0	2	1	0	0	1	1	0	1	1	1	2	1	1	2	1	0	14	12	12	Moderate	Mild	Normal	Depressed
31	≥31	42	>40	17	≤19	16	≥9	Wife	Primary	10	≥7	3	≤3	HSC and Below	Homemaker	>60000	No	160	52	20.3125	Health Weight	1	0	3	3	3	3	3	3	0	1	3	3	3	3	1	3	3	3	0	0	3	14	38	38	Moderate	Extremely Severe	Extremely	Depressed
32	≥31	39	36-40	26	≥25	6	5-8	Unknown	Secondary	4	4-6	2	≤3	HSC and Below	Homemaker	30000-60000	Yes	160	62	24.2187	Health Weight	0	1	1	1	2	2	0	1	2	0	0	0	2	0	1	0	2	1	2	0	1	14	16	8	Moderate	Moderate	Normal	Depressed
28	26-30	32	31-35	25	≥25	3	≤4	Wife	Primary	2	≤3	1	≤3	Graduate	Homemaker	>60000	No	155	52	21.6441	Health Weight	0	0	1	0	1	2	1	3	1	3	2	0	0	0	0	1	0	3	1	1	0	8	12	20	Mild	Mild	Moderate	Depressed
28	26-30	36	36-40	17	≤19	9	≥9	Unknown	Primary	9	≥7	4	4-6	Graduate	Others	<30000	No	165	69	25.3444	Overweight and Obease	3	3	0	0	0	3	2	2	1	0	2	1	2	3	1	0	1	2	0	1	0	16	6	32	Severe	Normal	Severe	Normal
30	26-30	33	31-35	22	20-24	8	5-8	Wife	Primary	3	≤3	2	≤3	HSC and Below	Homemaker	30000-60000	No	153	70	29.903	Overweight and Obease	2	0	1	0	0	2	0	0	1	0	2	1	1	2	1	0	2	2	0	0	1	4	10	22	Normal	Mild	Moderate	Depressed
33	≥31	34	31-35	29	≥25	4	≤4	Unknown	Primary	3	≤3	3	≤3	Graduate	Govt. Service	>60000	No	152	57	24.6711	Health Weight	1	2	2	3	1	0	0	3	2	1	2	1	2	1	2	2	1	0	1	0	1	20	20	16	Extremely Severe	Moderate	Mild	Depressed
23	≤25	38	36-40	19	≤19	4	≤4	Both	Primary	2	≤3	2	≤3	Graduate	Homemaker	30000-60000	No	157	57	23.1247	Health Weight	1	2	1	1	2	1	1	2	1	2	1	0	1	3	1	1	1	3	2	1	1	18	18	22	Severe	Moderate	Moderate	Depressed
20	≤25	28	≤30	26	≥25	2	≤4	Unknown	Primary	1	≤3	0.2	≤3	HSC and Below	Others	<30000	No	175	67	21.8776	Health Weight	1	0	1	0	1	1	0	2	1	0	1	1	2	1	1	1	0	0	0	1	0	6	10	14	Normal	Mild	Normal	Depressed
34	≥31	38	36-40	18	≤19	16	≥9	Wife	Primary	15	≥7	13	≥7	HSC and Below	Homemaker	<30000	No	161	70	27.0051	Overweight and Obease	0	3	2	1	1	0	1	2	1	1	3	0	3	3	1	1	3	3	0	3	3	20	28	22	Extremely Severe	Extremely Severe	Moderate	Depressed
32	≥31	38	36-40	27	≥25	5	5-8	Unknown	Secondary	3	≤3	1	≤3	Post Graduation	Homemaker	30000-60000	Yes	160	68	26.5625	Overweight and Obease	0	0	0	0	0	0	0	0	0	1	0	0	0	0	0	0	0	1	1	0	2	2	6	2	Normal	Normal	Normal	Normal
32	≥31	40	36-40	27	≥25	5	5-8	Husband	Primary	4	4-6	2	≤3	Graduate	Private Service	30000-60000	No	152	59	25.5367	Overweight and Obease	0	0	0	0	0	0	0	0	1	0	2	0	0	2	0	2	0	0	0	2	0	6	4	8	Normal	Normal	Normal	Normal
26	26-30	37	36-40	18	≤19	8	5-8	Unknown	Primary	6	4-6	4	4-6	HSC and Below	Homemaker	>60000	No	158	56	22.4323	Health Weight	0	1	0	0	0	1	0	1	0	0	2	0	2	1	0	1	0	2	0	0	0	2	6	14	Normal	Normal	Normal	Normal
22	≤25	30	≤30	15	≤19	7	5-8	Wife	Primary	1	≤3	0.5	≤3	HSC and Below	Homemaker	30000-60000	No	148	45	20.5442	Health Weight	0	1	0	0	0	1	0	1	2	0	2	0	2	1	2	0	0	3	1	0	0	12	4	16	Moderate	Normal	Mild	Normal
29	26-30	35	31-35	25	≥25	4	≤4	Wife	Secondary	4	4-6	4	4-6	HSC and Below	Homemaker	<30000	Yes	156	62	25.4767	Overweight and Obease	0	1	3	0	3	1	3	1	0	3	3	1	2	2	0	3	2	2	0	0	3	8	38	20	Mild	Extremely Severe	Moderate	Depressed
30	26-30	31	31-35	28	≥25	2	≤4	Husband	Primary	1	≤3	0.8	≤3	Post Graduation	Private Service	>60000	No	140	75	38.2653	Overweight and Obease	1	1	2	0	1	3	0	1	1	0	1	1	2	0	0	1	0	0	0	0	0	4	12	14	Normal	Mild	Normal	Depressed
33	≥31	32	31-35	25	≥25	8	5-8	Both	Primary	6	4-6	5	4-6	Post Graduation	Homemaker	<30000	Yes	156	62	25.4767	Overweight and Obease	2	0	2	3	1	3	0	3	0	0	1	1	3	1	3	2	0	2	1	2	0	18	16	26	Severe	Moderate	Severe	Depressed
24	≤25	24	≤30	21	20-24	3	≤4	Unknown	Primary	1	≤3	0.3	≤3	Graduate	Private Service	30000-60000	No	162	61	23.2434	Health Weight	0	0	0	0	0	0	0	0	1	0	0	1	2	0	1	1	2	1	0	0	1	4	12	4	Normal	Mild	Normal	Depressed
24	≤25	32	31-35	16	≤19	8	5-8	Unknown	Secondary	4	4-6	3	≤3	HSC and Below	Homemaker	<30000	Yes	156	70	28.764	Overweight and Obease	1	2	1	1	2	0	3	0	1	1	2	2	1	0	2	1	1	2	0	1	1	20	16	14	Extremely Severe	Moderate	Normal	Depressed
22	≤25	27	≤30	16	≤19	6	5-8	Husband	Primary	5	4-6	3	≤3	Graduate	Private Service	<30000	No	162	41	15.6226	Underweight	0	1	0	1	0	0	1	2	0	1	2	2	2	2	0	0	0	1	0	1	1	8	8	18	Mild	Normal	Mild	Normal
33	≥31	40	36-40	19	≤19	14	≥9	Husband	Primary	11	≥7	11	≥7	Post Graduation	Govt. Service	<30000	No	155	69	28.7201	Overweight and Obease	0	1	0	0	0	2	0	3	0	0	3	0	3	3	2	2	2	3	1	2	2	12	18	28	Moderate	Moderate	Severe	Depressed
26	26-30	35	31-35	21	20-24	5	5-8	Wife	Secondary	4	4-6	2	≤3	HSC and Below	Homemaker	<30000	Yes	160	60	23.4375	Health Weight	0	0	3	0	2	0	1	0	2	0	1	0	2	0	0	1	2	3	0	0	0	6	20	8	Normal	Moderate	Normal	Depressed
24	≤25	32	31-35	17	≤19	7	5-8	Unknown	Primary	4	4-6	4	4-6	HSC and Below	Homemaker	<30000	No	144	60	28.9352	Overweight and Obease	0	0	1	1	1	2	2	1	2	0	0	0	2	2	1	0	0	0	0	0	0	12	8	10	Moderate	Normal	Normal	Normal
35	≥31	38	36-40	17	≤19	18	≥9	Wife	Primary	16	≥7	14	≥7	HSC and Below	Homemaker	<30000	No	163	68	25.5937	Overweight and Obease	1	2	3	0	3	2	3	3	0	0	2	0	3	2	2	0	2	2	2	2	0	22	22	24	Extremely Severe	Severe	Moderate	Depressed
29	26-30	33	31-35	27	≥25	2	≤4	Wife	Primary	2	≤3	2	≤3	Graduate	Private Service	30000-60000	No	169	86	30.111	Overweight and Obease	1	0	0	0	0	1	1	0	1	2	1	0	0	1	0	0	0	1	0	0	1	4	6	10	Normal	Normal	Normal	Normal
32	≥31	35	31-35	21	20-24	11	≥9	Unknown	Primary	8	≥7	5	4-6	Post Graduation	Homemaker	>60000	No	160	55	21.4844	Health Weight	1	0	1	0	0	1	0	2	0	2	2	2	1	0	3	0	0	2	0	1	0	8	8	20	Mild	Normal	Moderate	Normal
27	26-30	29	≤30	17	≤19	10	≥9	Husband	Primary	9	≥7	0.5	≤3	HSC and Below	Others	<30000	No	153	70	29.903	Overweight and Obease	0	2	0	0	0	3	1	3	0	2	0	0	1	2	0	0	2	2	0	0	0	6	10	20	Normal	Mild	Moderate	Depressed
33	≥31	36	36-40	19	≤19	14	≥9	Wife	Secondary	11	≥7	8	≥7	HSC and Below	Others	<30000	Yes	160	77	30.0781	Overweight and Obease	3	0	2	0	0	1	1	3	1	2	2	2	2	3	0	1	0	1	0	2	0	8	14	30	Mild	Moderate	Severe	Depressed
33	≥31	36	36-40	17	≤19	16	≥9	Both	Primary	15	≥7	13	≥7	Graduate	Private Service	<30000	No	158	78	31.245	Overweight and Obease	1	0	1	0	1	1	0	1	1	0	1	1	1	0	0	1	0	0	1	0	0	4	8	10	Normal	Normal	Normal	Normal
27	26-30	27	≤30	20	20-24	7	5-8	Wife	Secondary	3	≤3	1	≤3	HSC and Below	Homemaker	<30000	Yes	160	75	29.2969	Overweight and Obease	0	1	1	0	2	2	0	2	2	1	0	2	2	2	1	0	2	2	0	1	1	10	18	20	Moderate	Moderate	Moderate	Depressed
29	26-30	32	31-35	22	20-24	7	5-8	Wife	Primary	4	4-6	1	≤3	HSC and Below	Homemaker	<30000	No	159	62	24.5243	Health Weight	1	0	2	0	0	2	0	0	1	3	2	2	2	2	0	2	2	1	0	0	2	2	26	20	Normal	Severe	Moderate	Depressed
36	≥31	46	>40	16	≤19	20	≥9	Wife	Primary	18	≥7	12	≥7	Graduate	Govt. Service	>60000	No	160	72	28.125	Overweight and Obease	0	0	1	0	0	0	0	0	0	0	0	0	0	2	1	1	0	1	1	0	0	4	4	6	Normal	Normal	Normal	Normal
40	≥31	45	>40	27	≥25	13	≥9	Wife	Primary	12	≥7	3	≤3	Graduate	Homemaker	30000-60000	No	160	70	27.3437	Overweight and Obease	0	0	2	0	0	1	1	1	0	1	0	2	0	0	0	0	0	0	0	0	0	2	6	8	Normal	Normal	Normal	Normal
24	≤25	34	31-35	19	≤19	5	5-8	Unknown	Secondary	3	≤3	2	≤3	HSC and Below	Homemaker	30000-60000	Yes	155	82	34.1311	Overweight and Obease	0	0	0	0	0	2	0	0	1	0	1	0	0	0	1	1	0	2	0	0	0	4	2	10	Normal	Normal	Normal	Normal
36	≥31	42	>40	24	20-24	12	≥9	Wife	Primary	8	≥7	0.5	≤3	Graduate	Private Service	30000-60000	No	165	70	25.7117	Overweight and Obease	0	0	0	0	0	0	0	1	1	1	0	1	1	0	0	1	0	0	0	0	0	2	6	4	Normal	Normal	Normal	Normal
24	≤25	35	31-35	19	≤19	5	5-8	Husband	Primary	3	≤3	1	≤3	Graduate	Homemaker	30000-60000	No	153	65	27.7671	Overweight and Obease	0	0	1	1	1	1	0	1	0	1	0	0	1	2	1	0	0	0	1	0	0	6	8	8	Normal	Normal	Normal	Normal
24	≤25	37	36-40	19	≤19	5	5-8	Wife	Primary	3	≤3	3	≤3	HSC and Below	Homemaker	<30000	No	152	65	28.1337	Overweight and Obease	0	3	0	1	2	0	0	1	1	0	0	2	1	1	1	1	0	0	1	0	0	14	8	8	Moderate	Normal	Normal	Normal
30	26-30	40	36-40	24	20-24	6	5-8	Unknown	Primary	5	4-6	3	≤3	Graduate	Govt. Service	30000-60000	No	157	64	25.9645	Overweight and Obease	2	2	3	0	2	0	0	1	0	0	0	1	3	3	3	1	1	3	1	1	0	14	20	20	Moderate	Moderate	Moderate	Depressed
28	26-30	34	31-35	20	20-24	8	5-8	Husband	Primary	6	4-6	5	4-6	Graduate	Private Service	>60000	No	175	71	23.1837	Health Weight	0	0	0	0	0	1	0	0	0	0	1	0	0	1	0	0	0	2	1	0	0	2	0	10	Normal	Normal	Normal	Normal
30	26-30	30	≤30	28	≥25	2	≤4	Both	Primary	1.5	≤3	0.5	≤3	Post Graduation	Govt. Service	30000-60000	No	161	70	27.0051	Overweight and Obease	0	1	1	0	0	3	0	2	0	1	0	3	0	1	1	0	2	0	1	2	2	10	12	18	Moderate	Mild	Mild	Depressed
39	≥31	41	>40	27	≥25	12	≥9	Husband	Primary	1	≤3	1	≤3	Post Graduation	Homemaker	>60000	No	160	85	33.2031	Overweight and Obease	0	0	0	1	2	0	1	0	0	1	0	2	0	0	0	0	1	0	0	0	1	4	10	4	Normal	Mild	Normal	Depressed
29	26-30	30	≤30	27	≥25	1.5	≤4	Wife	Primary	1	≤3	0.2	≤3	Graduate	Homemaker	30000-60000	No	162	76	28.959	Overweight and Obease	1	0	0	2	2	1	2	1	1	0	1	0	2	2	0	1	0	1	1	0	0	12	10	14	Moderate	Mild	Normal	Depressed
26	26-30	34	31-35	24	20-24	2	≤4	Unknown	Primary	2	≤3	0.2	≤3	Post Graduation	Homemaker	<30000	No	159	48	18.9866	Health Weight	2	1	0	1	1	2	0	0	2	0	2	1	2	3	2	2	1	2	1	3	1	20	14	24	Extremely Severe	Moderate	Moderate	Depressed
30	26-30	36	36-40	25	≥25	5	5-8	Unknown	Primary	4	4-6	1.5	≤3	Graduate	Homemaker	30000-60000	No	160	60	23.4375	Health Weight	0	1	1	0	1	1	0	1	1	0	1	0	1	2	1	0	1	0	0	0	1	6	10	10	Normal	Mild	Normal	Depressed
37	≥31	38	36-40	20	20-24	17	≥9	Wife	Secondary	3	≤3	1	≤3	Post Graduation	Private Service	30000-60000	Yes	161	64	24.6904	Health Weight	0	0	0	0	0	0	1	1	0	0	1	0	2	2	0	1	0	0	1	0	0	4	6	8	Normal	Normal	Normal	Normal
28	26-30	36	36-40	21	20-24	7	5-8	Unknown	Primary	5	4-6	5	4-6	Graduate	Homemaker	<30000	No	160	59	23.0469	Health Weight	2	0	1	0	2	0	0	2	1	0	1	2	2	0	1	0	2	0	0	0	0	4	14	14	Normal	Moderate	Normal	Depressed
24	≤25	30	≤30	17	≤19	7	5-8	Wife	Primary	5	4-6	5	4-6	HSC and Below	Homemaker	<30000	No	158	60	24.0346	Health Weight	2	1	2	0	0	3	3	2	2	2	3	1	2	2	2	3	2	3	2	1	3	22	28	32	Extremely Severe	Extremely Severe	Severe	Depressed
26	26-30	32	31-35	15	≤19	11	≥9	Husband	Primary	6	4-6	1	≤3	HSC and Below	Private Service	30000-60000	No	157	65	26.3702	Overweight and Obease	0	0	0	2	0	0	0	1	0	0	0	1	0	0	2	0	0	0	1	0	1	10	2	4	Moderate	Normal	Normal	Normal
42	≥31	48	>40	27	≥25	15	≥9	Unknown	Secondary	10	≥7	9	≥7	Post Graduation	Govt. Service	30000-60000	Yes	160	58	25.1039	Overweight and Obease	0	0	0	0	0	0	0	0	0	0	0	1	0	0	0	0	0	0	0	0	0	0	0	2	Normal	Normal	Normal	Normal
31	≥31	38	36-40	26	≥25	5	5-8	Wife	Primary	3	≤3	1	≤3	Post Graduation	Homemaker	30000-60000	No	157	63	25.5588	Overweight and Obease	2	0	1	0	2	1	0	3	2	0	3	2	3	0	1	0	2	3	0	0	1	6	18	28	Normal	Moderate	Severe	Depressed
30	26-30	37	36-40	24	20-24	6	5-8	Unknown	Secondary	5	4-6	5	4-6	Post Graduation	Private Service	>60000	Yes	162	69	28.3531	Overweight and Obease	0	1	0	1	0	1	0	0	0	0	1	0	1	2	1	0	0	0	0	1	2	8	6	8	Mild	Normal	Normal	Normal
25	≤25	35	31-35	17	≤19	8	5-8	Wife	Secondary	8	≥7	6	4-6	HSC and Below	Homemaker	30000-60000	Yes	154	50	21.0828	Health Weight	3	2	3	0	0	3	0	3	2	3	2	0	3	3	3	1	1	3	3	3	3	26	28	34	Extremely Severe	Extremely Severe	Extremely	Depressed
32	≥31	38	36-40	26	≥25	6	5-8	Unknown	Primary	5	4-6	5	4-6	Post Graduation	Private Service	30000-60000	No	163	60	22.5827	Health Weight	0	0	1	0	0	0	0	0	0	0	1	0	0	1	0	1	0	1	1	0	0	2	4	6	Normal	Normal	Normal	Normal
21	≤25	33	31-35	16	≤19	5	5-8	Unknown	Secondary	2	≤3	0.5	≤3	HSC and Below	Homemaker	<30000	Yes	159	60	23.7332	Health Weight	0	0	1	0	0	1	2	0	0	0	1	0	1	1	0	0	0	1	1	1	1	8	6	8	Mild	Normal	Normal	Normal
37	≥31	27	≤30	26	≥25	9	≥9	Wife	Secondary	7	≥7	7	≥7	Post Graduation	Homemaker	30000-60000	Yes	161	56	21.6041	Health Weight	0	1	2	2	0	2	1	1	1	1	2	1	1	2	1	0	0	1	0	0	0	12	8	18	Moderate	Normal	Mild	Normal
37	≥31	37	36-40	34	≥25	3	≤4	Unknown	Primary	1	≤3	0.5	≤3	Graduate	Private Service	>60000	No	162	58	22.1003	Health Weight	0	0	0	1	2	0	1	2	0	1	0	1	1	2	3	1	1	0	2	0	0	14	12	10	Moderate	Mild	Normal	Depressed
30	26-30	31	31-35	21	20-24	9	≥9	Wife	Secondary	5	4-6	4	4-6	Post Graduation	Homemaker	30000-60000	Yes	164	60	22.3081	Health Weight	2	2	1	1	0	2	3	2	3	2	3	2	1	3	2	3	3	3	0	2	2	26	24	34	Extremely Severe	Severe	Extremely	Depressed
25	≤25	40	36-40	22	20-24	3	≤4	Wife	Primary	2	≤3	1	≤3	HSC and Below	Homemaker	<30000	No	157	61	24.7475	Health Weight	1	2	0	1	0	1	2	0	3	1	2	3	1	0	2	3	0	1	2	0	0	24	10	16	Extremely Severe	Mild	Mild	Depressed
33	≥31	42	>40	22	20-24	11	≥9	Both	Primary	10	≥7	9	≥7	HSC and Below	Homemaker	<30000	No	162	66	29.3333	Overweight and Obease	1	0	2	0	2	1	0	3	1	2	0	1	2	0	0	1	2	0	1	1	3	6	28	12	Normal	Extremely Severe	Normal	Depressed
30	26-30	36	36-40	22	20-24	8	5-8	Wife	Primary	3	≤3	3	≤3	Graduate	Private Service	>60000	No	163	67	26.1719	Overweight and Obease	0	0	2	0	1	2	0	1	0	1	2	2	2	0	0	1	2	0	0	0	0	0	18	14	Normal	Moderate	Normal	Depressed
30	26-30	40	36-40	17	≤19	13	≥9	Wife	Secondary	4	4-6	1	≤3	Post Graduation	Homemaker	<30000	Yes	163	70	29.5159	Overweight and Obease	0	0	1	0	0	3	0	1	0	0	0	0	0	1	3	2	1	0	3	0	1	12	10	10	Moderate	Mild	Normal	Depressed
28	26-30	48	>40	18	≤19	10	≥9	Husband	Primary	9	≥7	8	≥7	Post Graduation	Homemaker	30000-60000	No	163	60	24.974	Overweight and Obease	1	0	1	1	0	1	1	1	2	1	0	0	1	1	1	1	2	1	0	0	0	10	12	10	Moderate	Mild	Normal	Depressed
25	≤25	37	36-40	15	≤19	10	≥9	Wife	Primary	6	4-6	4	4-6	HSC and Below	Homemaker	<30000	No	160	81	31.6406	Overweight and Obease	2	0	0	2	2	2	2	1	3	2	0	1	2	3	1	2	2	0	3	3	3	28	26	18	Extremely Severe	Severe	Mild	Depressed
30	26-30	38	36-40	18	≤19	12	≥9	Unknown	Primary	10	≥7	9	≥7	Graduate	Homemaker	<30000	No	164	70	29.5159	Overweight and Obease	2	0	2	1	2	2	0	3	2	3	3	3	2	2	2	1	1	0	2	0	0	14	22	30	Moderate	Severe	Severe	Depressed
33	≥31	40	36-40	22	20-24	11	≥9	Wife	Primary	5	4-6	3	≤3	Post Graduation	Homemaker	>60000	No	164	73	30.7809	Overweight and Obease	3	0	0	0	2	0	0	2	1	2	1	2	1	1	1	0	0	1	0	0	0	4	10	20	Normal	Mild	Moderate	Depressed
23	≤25	35	31-35	17	≤19	6	5-8	Unknown	Secondary	6	4-6	5	4-6	HSC and Below	Homemaker	30000-60000	Yes	160	58	22.6562	Health Weight	1	1	1	2	1	1	2	0	2	1	1	2	0	3	3	1	1	2	3	0	2	26	14	20	Extremely Severe	Moderate	Moderate	Depressed
23	≤25	39	36-40	19	≤19	4	≤4	Husband	Secondary	3	≤3	2	≤3	Graduate	Homemaker	30000-60000	Yes	152	54	23.3726	Health Weight	0	0	0	2	3	2	2	0	0	0	1	0	2	0	2	2	0	2	0	0	0	12	14	10	Moderate	Moderate	Normal	Depressed
26	26-30	32	31-35	14	≤19	12	≥9	Unknown	Primary	10	≥7	7	≥7	HSC and Below	Homemaker	<30000	No	151	60	26.3146	Overweight and Obease	0	2	3	2	1	0	2	0	2	1	3	1	2	3	1	1	2	3	2	0	1	22	22	20	Extremely Severe	Severe	Moderate	Depressed
28	26-30	32	31-35	18	≤19	10	≥9	Wife	Primary	10	≥7	9	≥7	HSC and Below	Homemaker	<30000	No	154	67	28.251	Overweight and Obease	0	1	1	1	1	2	0	2	0	0	2	0	2	1	0	1	2	3	1	0	0	6	14	20	Normal	Moderate	Moderate	Depressed
30	26-30	32	31-35	21	20-24	9	≥9	Wife	Secondary	6	4-6	5	4-6	Graduate	Homemaker	30000-60000	Yes	153	70	29.903	Overweight and Obease	3	1	2	0	0	1	0	3	0	2	3	2	3	3	2	0	2	3	0	2	3	10	24	36	Moderate	Severe	Extremely	Depressed
30	26-30	35	31-35	29	≥25	3	≤4	Wife	Primary	1	≤3	0.4	≤3	Post Graduation	Govt. Service	30000-60000	No	156	61	25.0657	Overweight and Obease	1	0	0	1	0	0	0	1	0	0	1	0	1	2	1	0	0	1	0	1	0	6	2	12	Normal	Normal	Normal	Normal
26	26-30	28	≤30	23	20-24	3	≤4	Both	Primary	2	≤3	2	≤3	HSC and Below	Private Service	<30000	No	165	70	27.6888	Overweight and Obease	2	0	2	0	2	2	0	3	1	2	2	0	2	2	0	0	0	2	0	0	3	2	22	26	Normal	Severe	Severe	Depressed
33	≥31	35	31-35	28	≥25	5	5-8	Both	Primary	4	4-6	3	≤3	HSC and Below	Homemaker	<30000	No	162	73	31.5963	Overweight and Obease	2	0	0	0	0	0	0	1	0	0	1	0	0	0	0	0	0	0	0	0	0	0	0	8	Normal	Normal	Normal	Normal
24	≥31	32	31-35	17	≤19	7	5-8	Both	Primary	6	4-6	6	4-6	HSC and Below	Homemaker	<30000	No	155	70	29.1363	Overweight and Obease	0	0	1	1	2	2	0	1	0	0	1	0	2	2	3	0	0	3	1	3	0	16	10	18	Severe	Mild	Mild	Depressed
27	26-30	40	36-40	22	20-24	5	5-8	Wife	Primary	2	≤3	1	≤3	HSC and Below	Homemaker	30000-60000	No	157	65	29.278	Overweight and Obease	0	0	0	0	0	0	0	0	0	0	0	0	0	0	0	0	0	2	0	0	0	0	0	4	Normal	Normal	Normal	Normal
34	≥31	40	36-40	16	≤19	18	≥9	Unknown	Primary	16	≥7	14	≥7	HSC and Below	Homemaker	<30000	No	143	61	29.8303	Overweight and Obease	0	3	0	0	2	1	1	3	1	2	0	1	3	2	3	2	0	0	0	2	2	20	22	14	Extremely Severe	Severe	Normal	Depressed
40	≥31	48	>40	24	20-24	16	≥9	Wife	Secondary	12	≥7	10	≥7	HSC and Below	Homemaker	>60000	Yes	153	62	26.4855	Overweight and Obease	1	0	0	0	2	0	0	2	0	0	0	1	3	0	0	3	0	0	0	0	0	0	16	8	Normal	Moderate	Normal	Depressed
29	26-30	35	31-35	23	20-24	6	5-8	Unknown	Primary	5	4-6	2	≤3	Post Graduation	Homemaker	<30000	No	156	53	21.7784	Health Weight	0	0	0	0	0	3	1	0	0	0	0	0	1	1	1	0	0	3	0	0	0	4	2	14	Normal	Normal	Normal	Normal
28	26-30	36	36-40	20	20-24	8	5-8	Unknown	Primary	8	≥7	1	≤3	HSC and Below	Homemaker	30000-60000	No	154	54	22.7694	Health Weight	0	0	1	1	0	0	0	1	0	1	0	1	0	0	0	1	0	0	0	0	0	2	6	4	Normal	Normal	Normal	Normal
30	26-30	32	31-35	27	≥25	3	≤4	Wife	Primary	3	≤3	1	≤3	Post Graduation	Homemaker	<30000	No	157.5	55	22.1718	Health Weight	1	2	0	0	0	1	0	3	1	0	1	0	3	3	2	2	0	3	2	0	0	14	10	24	Moderate	Mild	Moderate	Depressed
21	≤25	32	31-35	16	≤19	5	5-8	Wife	Primary	1	≤3	1	≤3	Graduate	Homemaker	30000-60000	No	160.02	50	19.5264	Health Weight	2	1	0	0	0	3	0	0	0	0	0	0	2	0	1	2	1	0	0	0	0	4	10	10	Normal	Mild	Normal	Depressed
38	≥31	39	36-40	33	≥25	5	5-8	Unknown	Primary	5	4-6	5	4-6	Post Graduation	Govt. Service	30000-60000	No	162.56	66	30.5428	Overweight and Obease	3	0	2	0	2	3	1	2	2	0	0	0	0	3	0	2	0	3	3	1	1	14	14	28	Moderate	Moderate	Severe	Depressed
43	≥31	48	>40	29	≥25	14	≥9	Wife	Secondary	14	≥7	10	≥7	Graduate	Private Service	30000-60000	Yes	157.48	64	25.8065	Overweight and Obease	2	3	3	3	3	0	0	3	2	0	2	2	2	2	3	2	3	2	3	1	2	30	30	26	Extremely Severe	Extremely Severe	Severe	Depressed
32	≥31	30	≤30	30	≥25	2	≤4	Husband	Primary	1	≤3	1	≤3	HSC and Below	Homemaker	<30000	No	158.62	53	29.5166	Overweight and Obease	2	2	0	0	2	2	3	2	2	2	2	2	1	2	0	0	3	3	3	2	3	24	22	30	Extremely Severe	Severe	Severe	Depressed
38	≥31	38	36-40	30	≥25	8	5-8	Unknown	Secondary	1	≤3	1.5	≤3	Post Graduation	Govt. Service	<30000	Yes	157.48	50	20.1613	Health Weight	1	0	2	1	1	2	2	1	2	2	1	2	2	0	1	2	0	1	1	2	1	18	20	16	Severe	Moderate	Mild	Depressed
32	≥31	33	31-35	28	≥25	4	≤4	Unknown	Secondary	2	≤3	1.5	≤3	Post Graduation	Govt. Service	30000-60000	Yes	162.56	55	20.813	Health Weight	2	0	0	0	0	0	1	0	0	0	0	0	1	2	0	2	0	2	0	0	1	2	8	12	Normal	Normal	Normal	Normal
35	≥31	38	36-40	25	≥25	10	≥9	Wife	Secondary	8	≥7	6	4-6	Post Graduation	Homemaker	>60000	Yes	160	60	23.4375	Health Weight	2	1	0	0	2	0	1	0	2	3	1	0	1	0	2	0	1	0	1	0	1	14	16	6	Moderate	Moderate	Normal	Depressed
34	≥31	41	>40	16	≤19	18	≥9	Wife	Primary	15	≥7	12	≥7	HSC and Below	Homemaker	<30000	No	155	56	23.3091	Health Weight	3	0	3	2	1	3	2	3	3	3	3	3	3	3	2	2	1	3	3	1	3	26	32	42	Extremely Severe	Extremely Severe	Extremely	Depressed
38	≥31	38	36-40	25	≥25	13	≥9	Unknown	Secondary	4	4-6	3	≤3	Post Graduation	Homemaker	>60000	No	162	68	25.9107	Overweight and Obease	2	3	2	1	1	3	0	3	3	2	2	2	3	3	2	1	3	2	3	2	3	28	30	34	Extremely Severe	Extremely Severe	Extremely	Depressed
32	≥31	35	31-35	20	20-24	12	≥9	Wife	Secondary	11	≥7	10	≥7	HSC and Below	Homemaker	<30000	Yes	147.1	54	24.9556	Overweight and Obease	3	2	2	1	0	3	2	2	2	3	2	2	2	2	1	0	1	0	2	2	2	24	20	28	Extremely Severe	Moderate	Severe	Depressed
35	≥31	48	>40	25	≥25	10	≥9	Both	Primary	10	≥7	8	≥7	Post Graduation	Private Service	30000-60000	No	150.52	52	22.9517	Health Weight	0	0	0	0	1	1	1	1	1	0	1	1	1	0	1	0	0	1	1	0	1	8	6	10	Mild	Normal	Normal	Normal
28	26-30	42	>40	20	20-24	8	5-8	Wife	Secondary	7	≥7	7	≥7	HSC and Below	Homemaker	<30000	Yes	157.48	56	22.5807	Health Weight	0	1	1	0	0	1	1	2	1	0	2	0	0	0	2	0	2	0	1	0	1	12	8	10	Moderate	Normal	Normal	Normal
25	≤25	32	31-35	15	≤19	10	≥9	Wife	Secondary	8	≥7	6	4-6	HSC and Below	Homemaker	30000-60000	Yes	158	65	26.0375	Overweight and Obease	0	0	1	0	0	0	1	0	1	2	0	0	1	0	0	0	1	0	0	0	0	4	10	0	Normal	Mild	Normal	Depressed
30	26-30	32	31-35	25	≥25	5	5-8	Unknown	Secondary	2	≤3	0.5	≤3	Post Graduation	Private Service	30000-60000	Yes	155	54	22.4766	Health Weight	0	0	0	0	0	0	0	1	0	1	1	1	0	0	0	0	0	0	0	0	0	0	2	6	Normal	Normal	Normal	Normal
30	26-30	40	36-40	17	≤19	13	≥9	Unknown	Primary	13	≥7	12	≥7	HSC and Below	Homemaker	30000-60000	No	157.48	61	24.5968	Health Weight	0	0	1	0	0	0	0	1	0	0	2	1	2	1	2	2	2	1	1	0	0	6	14	12	Normal	Moderate	Normal	Depressed
33	≥31	40	36-40	26	≥25	7	5-8	Unknown	Primary	6	4-6	5	4-6	Graduate	Private Service	30000-60000	No	167.5	63	22.4549	Health Weight	0	1	0	0	0	0	0	1	0	1	2	0	1	2	3	0	0	2	0	0	0	8	4	14	Mild	Normal	Normal	Normal
38	≥31	41	>40	27	≥25	9	≥9	Wife	Primary	5	4-6	3	≤3	Graduate	Homemaker	30000-60000	No	157.5	73	29.4281	Overweight and Obease	2	0	2	0	0	1	1	2	1	1	1	2	2	0	1	1	3	0	2	2	2	14	22	16	Moderate	Severe	Mild	Depressed
28	26-30	35	31-35	25	≥25	3	≤4	Unknown	Primary	2	≤3	1	≤3	Graduate	Private Service	30000-60000	No	165	72	30.7574	Overweight and Obease	2	0	0	0	0	0	0	1	0	0	0	1	0	0	0	0	0	0	0	0	0	0	0	8	Normal	Normal	Normal	Normal
32	≥31	35	31-35	26	≥25	6	5-8	Both	Primary	4	4-6	2	≤3	Post Graduation	Private Service	30000-60000	No	160	63	24.6094	Health Weight	0	0	0	0	0	0	0	0	0	1	0	0	0	0	0	0	0	0	0	0	3	0	8	0	Normal	Normal	Normal	Normal
29	26-30	31	31-35	26	≥25	3	≤4	Unknown	Primary	2	≤3	1	≤3	Graduate	Govt. Service	30000-60000	No	154	58	24.4561	Health Weight	1	0	0	0	0	0	0	3	0	1	0	2	0	0	0	0	0	2	0	0	0	0	2	16	Normal	Normal	Mild	Normal
32	≥31	38	36-40	18	≤19	14	≥9	Wife	Secondary	10	≥7	7	≥7	HSC and Below	Homemaker	30000-60000	No	152.5	63	27.0895	Overweight and Obease	1	0	2	0	0	0	2	2	2	1	1	0	2	2	0	3	2	1	0	1	0	10	20	14	Moderate	Moderate	Normal	Depressed
22	≤25	38	36-40	15	≤19	7	5-8	Husband	Primary	6	4-6	5	4-6	HSC and Below	Homemaker	30000-60000	No	157	50	22.2222	Health Weight	1	3	2	0	3	3	3	2	0	3	3	2	0	2	2	3	3	3	2	2	2	24	32	32	Extremely Severe	Extremely Severe	Severe	Depressed
30	26-30	35	31-35	22	20-24	8	5-8	Unknown	Primary	7	≥7	7	≥7	Post Graduation	Homemaker	30000-60000	No	152.4	45	19.375	Health Weight	3	2	2	1	0	0	3	2	2	2	2	2	2	2	1	2	0	1	1	1	2	22	20	24	Extremely Severe	Moderate	Moderate	Depressed
30	26-30	31	31-35	28	≥25	2	≤4	Wife	Secondary	1	≤3	0.5	≤3	Post Graduation	Govt. Service	30000-60000	Yes	164	68	26.5625	Overweight and Obease	3	2	2	2	0	3	0	0	0	3	1	0	3	3	1	3	0	0	0	1	0	12	22	20	Moderate	Severe	Moderate	Depressed
34	≥31	36	36-40	28	≥25	6	5-8	Wife	Primary	4	4-6	3	≤3	Post Graduation	Private Service	30000-60000	No	163	68	25.5937	Overweight and Obease	2	0	1	0	2	3	0	2	0	0	2	0	2	2	1	2	0	0	2	0	0	6	14	22	Normal	Moderate	Moderate	Depressed
28	26-30	32	31-35	21	20-24	7	5-8	Husband	Primary	4	4-6	3	≤3	HSC and Below	Private Service	<30000	No	151	60	26.3146	Overweight and Obease	1	0	1	0	0	0	0	1	0	1	1	3	2	1	1	0	3	3	1	1	1	6	16	20	Normal	Moderate	Moderate	Depressed
26	26-30	28	≤30	20	20-24	6	5-8	Wife	Secondary	4	4-6	4	4-6	HSC and Below	Homemaker	<30000	Yes	160	65	25.3906	Overweight and Obease	2	2	0	0	0	2	2	3	3	2	3	3	3	3	2	0	0	3	0	1	0	20	10	38	Extremely Severe	Mild	Extremely	Depressed
32	≥31	41	>40	26	≥25	6	5-8	Wife	Primary	1	≤3	0.6	≤3	Post Graduation	Homemaker	30000-60000	No	145	45	21.4031	Health Weight	3	2	3	1	0	0	0	0	1	0	3	0	3	3	2	2	3	2	0	1	0	14	22	22	Moderate	Severe	Moderate	Depressed
36	≥31	46	>40	20	20-24	16	≥9	Wife	Secondary	6	4-6	4	4-6	HSC and Below	Homemaker	<30000	No	154	65	27.4077	Overweight and Obease	0	1	2	0	0	0	0	0	1	1	1	2	3	1	2	0	2	0	1	0	1	10	18	8	Moderate	Moderate	Normal	Depressed
32	≥31	32	31-35	28	≥25	4	≤4	Unknown	Primary	3	≤3	2	≤3	Post Graduation	Homemaker	30000-60000	No	157.5	65	29.278	Overweight and Obease	3	0	0	0	2	0	2	2	2	2	1	0	3	0	3	0	0	3	0	3	0	20	14	18	Extremely Severe	Moderate	Mild	Depressed
30	26-30	35	31-35	21	20-24	9	≥9	Unknown	Secondary	9	≥7	6	4-6	HSC and Below	Homemaker	<30000	Yes	152	56	24.2382	Health Weight	1	1	0	1	0	0	0	1	0	1	2	0	1	0	0	0	2	0	0	0	0	4	8	8	Normal	Normal	Normal	Normal
30	26-30	36	36-40	25	≥25	6	5-8	Wife	Secondary	5	4-6	3	≤3	Post Graduation	Homemaker	<30000	Yes	157	72	29.2101	Overweight and Obease	3	2	3	1	3	2	0	2	1	3	3	3	3	3	3	3	3	0	2	3	3	24	42	32	Extremely Severe	Extremely Severe	Severe	Depressed
32	≥31	39	36-40	20	20-24	12	≥9	Wife	Primary	12	≥7	6	4-6	Graduate	Private Service	<30000	No	165	56	20.5693	Health Weight	0	0	1	0	0	1	0	2	2	0	1	0	2	1	3	0	1	3	0	1	0	12	8	16	Moderate	Normal	Mild	Normal
28	26-30	30	≤30	14	≤19	15	≥9	Both	Primary	12	≥7	8	≥7	Graduate	Homemaker	<30000	No	154	52	21.9261	Health Weight	0	0	1	0	0	0	0	0	0	0	0	0	1	0	0	0	0	0	0	0	1	0	6	0	Normal	Normal	Normal	Normal
30	26-30	33	31-35	23	20-24	7	5-8	Wife	Primary	5	4-6	3	≤3	Post Graduation	Homemaker	30000-60000	No	159	68	26.8977	Overweight and Obease	0	0	0	0	0	0	0	1	2	0	0	1	0	0	1	1	0	0	0	0	1	6	4	4	Normal	Normal	Normal	Normal
32	≥31	33	31-35	26	≥25	6	5-8	Husband	Secondary	2	≤3	0.6	≤3	Post Graduation	Govt. Service	30000-60000	No	156	64	26.2985	Overweight and Obease	0	1	0	1	0	3	0	0	1	0	1	0	0	3	0	0	0	3	0	0	0	6	0	20	Normal	Normal	Moderate	Normal
30	26-30	36	36-40	25	≥25	5	5-8	Wife	Primary	2	≤3	2	≤3	Post Graduation	Govt. Service	30000-60000	No	161	73	28.1625	Overweight and Obease	0	1	0	0	0	2	0	1	2	0	2	0	1	2	0	0	0	2	0	0	0	6	2	18	Normal	Normal	Mild	Normal
25	≤25	29	≤30	20	20-24	4	≤4	Unknown	Secondary	3	≤3	1	≤3	Graduate	Homemaker	<30000	Yes	158.6	60	23.8531	Health Weight	3	2	2	3	0	3	3	0	2	0	1	3	2	1	2	0	2	2	2	0	0	28	12	26	Extremely Severe	Mild	Severe	Depressed
36	≥31	32	31-35	31	≥25	5	5-8	Unknown	Primary	4	4-6	4	4-6	Graduate	Homemaker	30000-60000	No	154.5	60	25.1359	Overweight and Obease	2	2	1	1	2	3	2	3	1	0	1	0	2	3	1	0	0	3	1	0	0	16	10	30	Severe	Mild	Severe	Depressed
36	≥31	46	>40	30	≥25	6	5-8	Wife	Secondary	5	4-6	5	4-6	HSC and Below	Homemaker	30000-60000	Yes	160	60	23.4375	Health Weight	1	0	0	0	1	3	2	2	0	1	0	0	1	1	3	2	0	0	0	1	2	12	14	14	Moderate	Moderate	Normal	Depressed
33	≥31	40	36-40	16	≤19	18	≥9	Unknown	Primary	15	≥7	12	≥7	HSC and Below	Homemaker	30000-60000	No	163	59	23.0469	Health Weight	3	3	2	0	0	0	0	3	0	1	2	1	3	1	1	1	0	3	0	0	1	8	16	26	Mild	Moderate	Severe	Depressed
27	26-30	38	36-40	16	≤19	11	≥9	Unknown	Secondary	3	≤3	3	≤3	Post Graduation	Private Service	>60000	Yes	170	76	26.2976	Overweight and Obease	0	0	0	0	0	0	0	0	0	0	0	0	0	0	0	0	0	0	0	0	0	0	0	0	Normal	Normal	Normal	Normal
22	≤25	33	31-35	16	≤19	6	5-8	Wife	Secondary	5	4-6	5	4-6	Graduate	Private Service	30000-60000	Yes	156	73	29.9967	Overweight and Obease	0	0	2	0	0	0	0	3	2	0	1	1	0	0	2	0	0	3	0	2	0	12	4	16	Moderate	Normal	Mild	Normal
32	≥31	52	>40	17	≤19	15	≥9	Unknown	Secondary	8	≥7	7	≥7	HSC and Below	Homemaker	30000-60000	Yes	154	45	18.9745	Health Weight	2	2	2	0	3	1	1	2	2	3	1	1	2	3	2	3	3	2	0	1	3	16	38	24	Severe	Extremely Severe	Moderate	Depressed
30	26-30	50	>40	18	≤19	12	≥9	Husband	Primary	8	≥7	5	4-6	HSC and Below	Homemaker	30000-60000	No	153	65	30.0801	Overweight and Obease	1	0	0	0	2	1	0	1	1	0	1	1	1	0	1	2	2	2	1	2	2	10	18	14	Moderate	Moderate	Normal	Depressed
33	≥31	42	>40	27	≥25	7	5-8	Wife	Primary	3	≤3	2	≤3	Post Graduation	Homemaker	30000-60000	No	159	56	22.151	Health Weight	1	0	0	0	2	0	0	2	1	2	3	2	2	0	0	1	0	2	0	0	1	2	16	20	Normal	Moderate	Moderate	Depressed
43	≥31	53	>40	31	≥25	9	≥9	Wife	Secondary	1	≤3	1	≤3	Post Graduation	Private Service	>60000	No	152	72	32.431	Overweight and Obease	3	0	1	0	1	3	0	2	0	0	0	0	0	2	0	0	0	1	0	0	0	0	4	22	Normal	Normal	Moderate	Normal
37	≥31	50	>40	32	≥25	5	5-8	Both	Secondary	4	4-6	4	4-6	HSC and Below	Govt. Service	30000-60000	Yes	154	50	21.0828	Health Weight	1	0	0	0	0	3	1	2	0	1	0	0	0	3	0	0	0	0	0	0	2	2	6	18	Normal	Normal	Mild	Normal
32	≥31	36	36-40	28	≥25	4	≤4	Unknown	Primary	4	4-6	3	≤3	Graduate	Private Service	<30000	No	158	68	27.9421	Overweight and Obease	2	2	0	1	2	3	2	3	1	0	1	2	0	3	1	1	0	3	1	0	0	16	6	34	Severe	Normal	Extremely	Normal
26	26-30	32	31-35	24	20-24	2	≤4	Wife	Primary	2	≤3	1	≤3	Graduate	Private Service	<30000	No	154	56	23.6128	Health Weight	3	1	3	0	0	2	0	2	0	1	3	2	2	3	2	2	2	3	0	0	3	6	26	36	Normal	Severe	Extremely	Depressed
29	26-30	40	36-40	18	≤19	11	≥9	Both	Primary	11	≥7	11	≥7	HSC and Below	Homemaker	30000-60000	No	159	61	26.4024	Overweight and Obease	0	1	3	0	2	1	3	2	0	2	2	3	0	2	0	3	2	2	0	0	0	8	24	24	Mild	Severe	Moderate	Depressed
29	26-30	30	≤30	27	≥25	2	≤4	Wife	Secondary	1	≤3	0.5	≤3	Post Graduation	Homemaker	30000-60000	Yes	167	77	27.6095	Overweight and Obease	0	0	3	1	0	0	0	1	1	0	0	0	0	0	0	0	0	2	0	0	0	4	6	6	Normal	Normal	Normal	Normal
39	≥31	41	>40	26	≥25	13	≥9	Unknown	Secondary	5	4-6	2	≤3	Post Graduation	Private Service	>60000	No	150	44	19.5556	Health Weight	2	2	1	1	2	3	3	1	2	2	1	3	2	1	1	1	1	0	2	2	2	26	22	22	Extremely Severe	Severe	Moderate	Depressed
32	≥31	49	>40	19	≤19	13	≥9	Wife	Primary	12	≥7	5	4-6	HSC and Below	Homemaker	30000-60000	No	157	60	24.3418	Health Weight	3	0	1	0	0	3	0	3	2	0	2	3	2	3	2	0	2	0	0	1	1	10	12	34	Moderate	Mild	Extremely	Depressed
24	≤25	27	≤30	17	≤19	7	5-8	Both	Primary	2	≤3	1	≤3	HSC and Below	Homemaker	<30000	No	148	65	29.6749	Overweight and Obease	0	0	0	0	0	3	1	2	3	1	1	1	1	0	0	0	0	3	1	1	0	12	4	20	Moderate	Normal	Moderate	Normal
30	26-30	34	31-35	16	≤19	14	≥9	Unknown	Secondary	4	4-6	2	≤3	Graduate	Homemaker	30000-60000	Yes	156	52	21.3675	Health Weight	3	1	3	0	0	3	2	3	2	0	2	3	3	0	1	3	0	3	0	3	0	18	18	34	Severe	Moderate	Extremely	Depressed
19	≤25	28	≤30	15	≤19	4	≤4	Unknown	Primary	4	4-6	3	≤3	HSC and Below	Homemaker	<30000	No	158	83	33.2479	Overweight and Obease	0	0	0	0	0	2	0	0	1	1	0	0	0	3	0	0	0	3	0	2	0	6	2	16	Normal	Normal	Mild	Normal
29	26-30	38	36-40	28	≥25	1	≤4	Unknown	Primary	1	≤3	0.1	≤3	Post Graduation	Homemaker	30000-60000	No	156.6	60	24.4663	Health Weight	2	0	0	0	0	2	0	1	1	1	1	3	2	1	0	1	2	2	0	0	0	2	12	24	Normal	Mild	Moderate	Depressed
35	≥31	35	31-35	29	≥25	6	5-8	Wife	Primary	3	≤3	2	≤3	Post Graduation	Homemaker	30000-60000	No	154	67	28.251	Overweight and Obease	0	0	0	0	0	0	0	0	1	0	2	0	0	3	0	0	0	2	0	0	0	2	0	14	Normal	Normal	Normal	Normal
27	26-30	35	31-35	15	≤19	12	≥9	Wife	Secondary	6	4-6	3	≤3	HSC and Below	Homemaker	<30000	No	147	81	37.4844	Overweight and Obease	0	0	0	0	0	0	1	0	0	0	0	0	0	0	0	0	0	0	2	0	0	6	0	0	Normal	Normal	Normal	Normal
27	26-30	39	36-40	16	≤19	9	≥9	Husband	Primary	4	4-6	4	4-6	HSC and Below	Homemaker	<30000	No	155.5	70	28.9492	Overweight and Obease	0	1	1	0	2	0	1	1	0	0	1	0	2	1	1	0	0	0	1	0	0	8	10	6	Mild	Mild	Normal	Depressed
22	≤25	27	≤30	20	20-24	2	≤4	Wife	Primary	1.5	≤3	1	≤3	HSC and Below	Private Service	<30000	No	152	46	19.91	Health Weight	3	2	0	3	3	3	2	3	3	2	0	1	2	2	2	0	0	2	2	2	1	32	16	28	Extremely Severe	Moderate	Severe	Depressed
22	≤25	29	≤30	16	≤19	6	5-8	Unknown	Secondary	4	4-6	4	4-6	HSC and Below	Homemaker	<30000	Yes	149	60	27.0258	Overweight and Obease	1	0	1	0	0	0	0	0	1	0	0	0	1	1	0	2	1	3	0	0	0	2	10	10	Normal	Mild	Normal	Depressed
30	26-30	35	31-35	29	≥25	3	≤4	Wife	Primary	1	≤3	1	≤3	Post Graduation	Govt. Service	30000-60000	No	156	61	25.0657	Overweight and Obease	1	0	0	1	0	0	0	1	0	0	1	0	1	2	1	0	0	1	0	1	0	6	2	12	Normal	Normal	Normal	Normal
28	26-30	42	>40	17	≤19	11	≥9	Unknown	Secondary	2	≤3	2	≤3	HSC and Below	Homemaker	30000-60000	Yes	165	55	20.202	Health Weight	0	1	0	0	1	1	2	2	0	1	2	0	3	0	1	2	2	2	1	0	0	10	18	14	Moderate	Moderate	Normal	Depressed
30	26-30	33	31-35	19	≤19	11	≥9	Wife	Primary	5	4-6	5	4-6	Post Graduation	Govt. Service	30000-60000	No	154	63	26.5643	Overweight and Obease	2	2	0	0	1	0	2	3	2	2	2	1	2	1	2	0	1	1	1	0	0	18	12	20	Severe	Mild	Moderate	Depressed
26	26-30	36	36-40	21	20-24	6	5-8	Unknown	Primary	5	4-6	3	≤3	Graduate	Homemaker	30000-60000	No	156	55	22.6003	Health Weight	1	0	1	1	2	3	0	3	3	3	1	1	3	3	1	0	0	3	0	1	1	12	20	30	Moderate	Moderate	Severe	Depressed
41	≥31	49	>40	34	≥25	7	5-8	Wife	Primary	4	4-6	2	≤3	Post Graduation	Homemaker	>60000	No	163	68	25.5937	Overweight and Obease	0	0	3	0	2	0	0	0	0	0	0	1	2	0	0	1	0	2	0	0	0	0	16	6	Normal	Moderate	Normal	Depressed
35	≥31	37	36-40	22	20-24	13	≥9	Husband	Primary	12	≥7	9	≥7	HSC and Below	Homemaker	<30000	No	158	75	30.0433	Overweight and Obease	0	1	1	1	1	0	0	1	1	0	1	0	1	0	1	0	0	1	0	1	0	10	6	6	Moderate	Normal	Normal	Normal
31	≥31	35	31-35	22	20-24	9	≥9	Husband	Secondary	2	≤3	2	≤3	Graduate	Govt. Service	30000-60000	Yes	157	50	20.2848	Health Weight	1	0	1	0	1	0	1	2	0	0	2	2	2	0	2	1	1	1	0	0	0	6	12	16	Normal	Mild	Mild	Depressed
29	26-30	35	31-35	18	≤19	11	≥9	Wife	Secondary	7	≥7	4	4-6	HSC and Below	Homemaker	<30000	Yes	160	63	24.6094	Health Weight	0	1	2	0	2	0	1	1	0	0	2	1	1	1	1	3	1	2	0	0	2	6	22	14	Normal	Severe	Normal	Depressed
26	26-30	34	31-35	24	20-24	2	≤4	Unknown	Primary	1	≤3	0.6	≤3	Graduate	Private Service	30000-60000	No	156	63	25.8876	Overweight and Obease	0	0	1	1	1	1	0	1	0	1	1	1	1	1	0	1	0	1	1	1	1	6	12	12	Normal	Mild	Normal	Depressed
28	26-30	28	≤30	22	20-24	6	5-8	Unknown	Primary	3	≤3	2	≤3	HSC and Below	Homemaker	<30000	No	154	54	22.7694	Health Weight	1	1	1	0	1	3	0	3	1	1	2	1	3	3	0	2	3	2	0	0	2	4	26	30	Normal	Severe	Severe	Depressed
32	≥31	34	31-35	28	≥25	6	5-8	Unknown	Secondary	4	4-6	4	4-6	Graduate	Homemaker	30000-60000	Yes	155	50	20.8117	Health Weight	3	0	0	0	2	0	0	3	0	0	0	0	3	3	0	3	2	0	0	0	2	0	24	18	Normal	Severe	Mild	Depressed
40	≥31	40	36-40	39	≥25	2	≤4	Husband	Primary	1	≤3	0.3	≤3	Post Graduation	Govt. Service	30000-60000	No	149	53	23.8728	Health Weight	1	1	3	0	0	3	0	2	1	2	1	2	3	2	3	2	2	3	3	1	2	18	28	28	Severe	Extremely Severe	Severe	Depressed
37	≥31	37	36-40	27	≥25	10	≥9	Wife	Secondary	7	≥7	4	4-6	Post Graduation	Homemaker	>60000	Yes	149	61	27.4762	Overweight and Obease	2	1	1	0	0	3	0	2	0	0	0	0	2	3	1	2	2	0	2	0	3	8	20	20	Mild	Moderate	Moderate	Depressed
38	≥31	40	36-40	31	≥25	7	5-8	Unknown	Primary	3	≤3	3	≤3	Post Graduation	Private Service	>60000	No	157.5	48	19.9792	Health Weight	3	0	1	0	0	3	0	2	0	0	2	0	1	3	1	0	3	0	1	1	0	6	10	26	Normal	Mild	Severe	Depressed
34	≥31	34	31-35	29	≥25	5	5-8	Wife	Primary	4	4-6	4	4-6	Graduate	Govt. Service	>60000	No	154	48	20.2395	Health Weight	2	1	0	0	0	0	0	2	0	0	0	1	2	1	1	0	0	0	0	0	0	4	4	12	Normal	Normal	Normal	Normal
35	≥31	42	>40	25	≥25	10	≥9	Unknown	Secondary	3	≤3	1	≤3	Post Graduation	Private Service	>60000	Yes	162	80	30.4832	Overweight and Obease	3	2	1	0	0	0	0	3	2	3	3	3	3	2	3	3	3	3	0	3	3	20	32	34	Extremely Severe	Extremely Severe	Extremely	Depressed
43	≥31	54	>40	13	≤19	30	≥9	Wife	Primary	12	≥7	4	4-6	HSC and Below	Homemaker	<30000	No	145	38	18.0737	Underweight	2	3	2	2	2	0	0	3	2	3	2	3	2	3	2	3	3	1	3	3	2	30	34	28	Extremely Severe	Extremely Severe	Severe	Depressed
33	≥31	55	>40	14	≤19	19	≥9	Unknown	Secondary	12	≥7	11	≥7	Graduate	Homemaker	<30000	No	156	65	26.7094	Overweight and Obease	0	1	2	1	0	0	0	1	0	0	2	0	1	2	1	0	0	0	0	0	0	6	6	10	Normal	Normal	Normal	Normal
30	≥31	32	31-35	26	≥25	4	≤4	Wife	Secondary	2	≤3	2	≤3	Graduate	Private Service	>60000	Yes	157	59	23.9361	Health Weight	0	0	2	1	0	1	0	1	0	0	0	0	0	1	0	1	0	1	0	0	1	2	8	8	Normal	Normal	Normal	Normal
23	≤25	24	≤30	20	20-24	3	≤4	Wife	Primary	1	≤3	1	≤3	HSC and Below	Homemaker	30000-60000	No	162	61	23.2434	Health Weight	0	0	0	0	0	0	0	0	1	0	1	0	2	0	1	1	0	1	0	0	1	4	8	4	Normal	Normal	Normal	Normal
30	26-30	32	31-35	22	20-24	8	5-8	Wife	Primary	5	4-6	3	≤3	Graduate	Homemaker	30000-60000	No	156	68	27.9421	Overweight and Obease	2	1	2	0	1	3	1	1	0	1	1	1	2	2	0	1	2	2	1	1	1	8	20	24	Mild	Moderate	Moderate	Depressed
26	26-30	30	≤30	20	20-24	6	5-8	Husband	Primary	3	≤3	2	≤3	Graduate	Private Service	<30000	No	162	41	15.6226	Underweight	0	1	0	1	0	0	1	1	0	1	0	0	1	0	0	0	0	1	0	1	1	8	6	4	Mild	Normal	Normal	Normal
43	≥31	45	>40	28	≥25	15	≥9	Unknown	Secondary	12	≥7	8	≥7	Graduate	Homemaker	30000-60000	Yes	155	69	28.7201	Overweight and Obease	2	1	1	2	1	2	1	3	2	1	3	1	2	2	2	2	2	1	1	2	2	22	22	28	Extremely Severe	Severe	Severe	Depressed
26	26-30	35	31-35	21	20-24	5	5-8	Wife	Secondary	4	4-6	3	≤3	HSC and Below	Homemaker	<30000	Yes	160	60	23.4375	Health Weight	0	2	3	0	2	0	1	0	2	0	1	0	2	0	0	1	2	3	0	0	0	10	20	8	Moderate	Moderate	Normal	Depressed
34	≥31	42	>40	25	≥25	9	≥9	Unknown	Primary	6	4-6	5	4-6	Graduate	Private Service	<30000	No	146	60	28.1479	Overweight and Obease	0	0	0	1	0	2	1	1	0	0	0	0	0	0	1	0	0	0	0	0	0	6	0	6	Normal	Normal	Normal	Normal
35	≥31	38	36-40	17	≤19	18	≥9	Unknown	Primary	16	≥7	14	≥7	HSC and Below	Homemaker	30000-60000	No	163	68	25.5937	Overweight and Obease	1	2	3	0	3	2	3	3	1	0	2	0	3	2	2	1	2	2	2	2	1	24	26	24	Extremely Severe	Severe	Moderate	Depressed
29	26-30	33	31-35	27	≥25	2	≤4	Wife	Primary	2	≤3	1	≤3	Graduate	Private Service	30000-60000	No	169	86	32.7694	Overweight and Obease	1	0	0	0	0	1	1	0	1	0	1	0	0	1	0	0	0	1	0	0	1	4	2	10	Normal	Normal	Normal	Normal
28	26-30	32	31-35	25	≥25	3	≤4	Unknown	Primary	2	≤3	1	≤3	HSC and Below	Homemaker	30000-60000	No	160	55	21.4844	Health Weight	1	0	1	0	0	0	0	1	0	1	0	0	1	0	1	0	0	1	0	1	0	4	6	6	Normal	Normal	Normal	Normal
26	26-30	28	≤30	23	20-24	3	≤4	Both	Primary	2	≤3	2	≤3	HSC and Below	Private Service	<30000	No	165	70	30.2978	Overweight and Obease	2	0	2	0	2	2	0	3	1	2	2	0	2	2	0	0	0	2	0	0	3	2	22	26	Normal	Severe	Severe	Depressed
27	26-30	29	≤30	17	≤19	10	≥9	Husband	Primary	9	≥7	8	≥7	HSC and Below	Others	<30000	No	153	70	29.903	Overweight and Obease	0	2	0	0	0	1	2	3	1	2	0	2	0	1	1	2	0	0	2	2	0	20	8	14	Extremely Severe	Normal	Normal	Normal
32	≥31	36	36-40	26	≥25	6	5-8	Unknown	Secondary	5	4-6	3	≤3	Graduate	Govt. Service	30000-60000	Yes	165	73	26.8136	Overweight and Obease	0	0	0	0	0	0	0	0	0	2	0	0	0	0	0	0	0	0	0	1	1	2	6	0	Normal	Normal	Normal	Normal
33	≥31	35	31-35	28	≥25	5	5-8	Wife	Primary	4	4-6	4	4-6	HSC and Below	Homemaker	<30000	No	162	73	27.8159	Overweight and Obease	2	0	0	0	0	0	0	1	0	0	1	0	0	0	0	0	0	0	0	0	0	0	0	8	Normal	Normal	Normal	Normal
28	26-30	31	31-35	23	20-24	5	5-8	Wife	Primary	4	4-6	2	≤3	Graduate	Others	<30000	No	162	70	28.764	Overweight and Obease	2	0	2	0	0	1	1	2	1	1	2	1	2	2	0	1	2	1	3	2	2	14	20	22	Moderate	Moderate	Moderate	Depressed
21	≤25	30	≤30	19	≤19	2	≤4	Both	Primary	2	≤3	0.5	≤3	Graduate	Private Service	>60000	No	149.86	49	21.8185	Health Weight	2	0	3	0	1	0	0	0	0	3	2	1	0	3	4	3	0	0	1	2	0	14	20	16	Moderate	Moderate	Mild	Depressed
29	26-30	31	31-35	21	20-24	8	5-8	Wife	Primary	6	4-6	4	4-6	Post Graduation	Govt. Service	30000-60000	No	167	68	27.5873	Overweight and Obease	1	0	0	0	0	0	3	0	1	0	2	0	0	0	0	0	2	1	0	0	0	8	4	8	Mild	Normal	Normal	Normal
28	26-30	31	31-35	24	20-24	4	≤4	Wife	Primary	3	≤3	3	≤3	HSC and Below	Homemaker	<30000	No	158	63	25.2363	Overweight and Obease	0	1	1	0	2	2	0	2	2	1	0	2	2	2	1	0	2	2	0	1	1	10	18	20	Moderate	Moderate	Moderate	Depressed
21	≤25	28	≤30	19	≤19	2	≤4	Wife	Secondary	1	≤3	0.5	≤3	HSC and Below	Homemaker	<30000	Yes	157.5	50	20.1562	Health Weight	2	0	0	0	1	1	2	1	1	0	2	1	3	2	0	1	0	0	2	1	0	12	10	18	Moderate	Mild	Mild	Depressed
32	≥31	34	31-35	20	20-24	10	≥9	Husband	Primary	9	≥7	6	4-6	HSC and Below	Homemaker	<30000	No	165	80	29.3848	Overweight and Obease	1	0	1	0	1	1	2	1	0	2	1	0	1	0	1	2	0	0	0	0	0	6	14	8	Normal	Moderate	Normal	Depressed
42	≥31	45	>40	26	≥25	16	≥9	Wife	Secondary	13	≥7	9	≥7	HSC and Below	Homemaker	30000-60000	Yes	152.4	55	23.6806	Health Weight	2	1	2	2	1	3	3	3	1	2	0	1	1	0	3	1	3	2	3	2	2	30	24	22	Extremely Severe	Severe	Moderate	Depressed
22	≤25	29	≤30	19	≤19	3	≤4	Husband	Primary	2	≤3	0.5	≤3	HSC and Below	Homemaker	<30000	No	160	53	24.864	Health Weight	0	0	0	0	1	1	0	1	0	0	0	0	1	1	0	1	0	3	0	1	1	2	8	12	Normal	Normal	Normal	Normal
39	≥31	40	36-40	28	≥25	11	≥9	Wife	Primary	7	≥7	7	≥7	Graduate	Homemaker	<30000	No	157.8	56	22.4892	Health Weight	2	2	2	1	2	1	1	2	0	2	3	2	3	2	0	2	2	2	1	0	2	10	30	28	Moderate	Extremely Severe	Severe	Depressed
29	26-30	31	31-35	20	20-24	9	≥9	Wife	Primary	6	4-6	5.5	4-6	Graduate	Homemaker	30000-60000	No	160.32	64	24.9003	Health Weight	1	1	0	2	1	1	2	1	1	2	1	2	0	3	1	1	1	1	0	0	0	14	10	20	Moderate	Mild	Moderate	Depressed
22	≤25	33	31-35	19	≤19	3	≤4	Wife	Primary	1.5	≤3	1	≤3	HSC and Below	Homemaker	30000-60000	No	162	78	29.7211	Overweight and Obease	0	0	0	0	0	1	0	1	1	0	1	1	0	2	0	0	0	1	1	1	0	6	0	14	Normal	Normal	Normal	Normal
36	≥31	42	>40	31	≥25	5	5-8	Unknown	Primary	4	4-6	4	4-6	Graduate	Govt. Service	>60000	No	172	66	23.3844	Health Weight	0	0	2	0	0	0	0	0	0	0	0	0	0	0	0	0	0	0	0	0	0	0	4	0	Normal	Normal	Normal	Normal
42	≥31	42	>40	26	≥25	16	≥9	Both	Secondary	5	4-6	5	4-6	HSC and Below	Others	30000-60000	No	152.04	59	25.5233	Overweight and Obease	0	0	2	0	0	3	1	0	1	0	0	2	2	3	0	0	0	3	0	3	1	10	10	22	Moderate	Mild	Moderate	Depressed
32	≥31	36	36-40	26	≥25	6	5-8	Unknown	Primary	4	4-6	2	≤3	HSC and Below	Others	<30000	No	144	53	25.5594	Overweight and Obease	1	0	0	0	1	3	0	2	1	0	0	0	0	3	3	0	0	3	0	2	0	12	2	24	Moderate	Normal	Moderate	Normal
33	≥31	36	36-40	25	≥25	8	5-8	Wife	Secondary	2	≤3	1	≤3	Graduate	Govt. Service	>60000	No	162.56	59	22.3267	Health Weight	1	0	0	0	1	0	0	1	0	1	2	0	2	0	0	0	0	0	0	0	1	0	10	8	Normal	Mild	Normal	Depressed
25	≤25	30	≤30	21	20-24	4	≤4	Husband	Primary	3	≤3	1	≤3	Post Graduation	Private Service	>60000	No	155	61	25.3902	Overweight and Obease	0	0	0	0	0	0	0	1	0	1	0	1	0	1	0	0	0	1	0	0	0	0	2	8	Normal	Normal	Normal	Normal
33	≥31	39	36-40	20	20-24	13	≥9	Wife	Secondary	10	≥7	11	≥7	HSC and Below	Homemaker	<30000	Yes	157.48	58	23.3871	Health Weight	3	2	1	2	1	0	2	1	1	1	2	1	2	1	0	1	2	1	2	1	0	20	16	18	Extremely Severe	Moderate	Mild	Depressed
36	≥31	38	36-40	31	≥25	5	5-8	Wife	Primary	4	4-6	4	4-6	Graduate	Govt. Service	30000-60000	No	160	58	22.6562	Health Weight	0	0	0	0	0	2	0	0	1	0	1	0	0	0	1	1	0	2	0	0	0	4	2	10	Normal	Normal	Normal	Normal
29	26-30	35	31-35	26	≥25	3	≤4	Wife	Primary	2	≤3	2	≤3	HSC and Below	Homemaker	<30000	No	154	66	27.8293	Overweight and Obease	1	3	2	1	2	0	1	0	1	0	1	0	2	1	1	0	1	0	1	0	1	16	16	6	Severe	Moderate	Normal	Depressed
26	≥31	28	≤30	23	20-24	3	≤4	Wife	Primary	2	≤3	1	≤3	HSC and Below	Private Service	30000-60000	No	157	64	25.9645	Overweight and Obease	0	1	0	0	1	0	0	1	0	0	0	1	1	0	0	1	1	1	1	1	0	6	8	6	Normal	Normal	Normal	Normal
28	26-30	34	31-35	23	20-24	5	5-8	Husband	Primary	4	4-6	3	≤3	Post Graduation	Homemaker	>60000	No	160	61	23.8281	Health Weight	1	0	1	0	1	1	0	1	0	1	0	0	1	1	0	0	0	2	1	0	0	2	8	12	Normal	Normal	Normal	Normal
37	≥31	40	36-40	23	20-24	14	≥9	Wife	Secondary	11	≥7	8	≥7	Graduate	Govt. Service	30000-60000	Yes	162	78	29.7211	Overweight and Obease	3	1	2	0	2	2	0	1	1	3	2	2	2	2	0	2	3	3	0	0	3	4	34	30	Normal	Extremely Severe	Severe	Depressed
30	26-30	35	31-35	24	20-24	6	5-8	Wife	Primary	4	4-6	3	≤3	Graduate	Homemaker	30000-60000	No	155	56	23.3091	Health Weight	2	2	0	0	1	0	0	1	1	0	1	1	2	1	0	0	3	0	0	2	0	10	12	12	Moderate	Mild	Normal	Depressed
25	≤25	34	31-35	22	20-24	3	≤4	Husband	Primary	1	≤3	1	≤3	Graduate	Homemaker	30000-60000	No	162.56	59	22.3267	Health Weight	1	0	0	1	0	0	1	0	0	0	1	0	0	1	0	0	0	1	1	0	1	6	2	8	Normal	Normal	Normal	Normal
25	≤25	39	36-40	20	20-24	5	5-8	Wife	Primary	3	≤3	1	≤3	Graduate	Others	30000-60000	No	155	61	25.3902	Overweight and Obease	1	2	1	0	0	2	0	3	1	0	1	0	1	1	0	0	0	0	0	0	0	6	4	16	Normal	Normal	Mild	Normal
29	26-30	35	31-35	26	≥25	3	≤4	Unknown	Secondary	2	≤3	1	≤3	Graduate	Private Service	>60000	Yes	157.48	58	23.3871	Health Weight	0	0	0	0	1	0	1	1	1	0	0	0	3	0	0	0	1	0	0	0	0	4	10	2	Normal	Mild	Normal	Depressed
34	≥31	42	>40	14	≤19	20	≥9	Wife	Secondary	7	≥7	4	4-6	HSC and Below	Homemaker	<30000	Yes	160	58	22.6562	Health Weight	1	1	0	1	2	1	1	0	1	1	1	1	0	1	1	1	1	0	1	1	0	14	10	10	Moderate	Mild	Normal	Depressed
38	≥31	45	>40	31	≥25	7	5-8	Wife	Primary	6	4-6	5	4-6	Post Graduation	Govt. Service	>60000	No	147	80	37.0216	Overweight and Obease	0	1	0	1	1	0	0	1	1	0	2	0	0	0	0	1	0	1	1	0	1	8	6	8	Mild	Normal	Normal	Normal
31	≥31	40	36-40	19	≤19	12	≥9	Wife	Primary	11	≥7	10	≥7	HSC and Below	Homemaker	<30000	No	147.5	68	31.2554	Overweight and Obease	3	0	3	2	0	0	0	1	1	0	1	0	0	2	0	2	0	0	0	0	1	6	12	14	Normal	Mild	Normal	Depressed
20	≤25	32	31-35	15	≤19	5	5-8	Unknown	Primary	4	4-6	3	≤3	HSC and Below	Homemaker	<30000	No	158	53	21.2306	Health Weight	1	0	0	1	1	1	1	2	1	1	0	2	1	3	2	0	1	0	0	2	1	14	10	18	Moderate	Mild	Mild	Depressed
29	26-30	38	36-40	14	≤19	15	≥9	Husband	Primary	14	≥7	10	≥7	HSC and Below	Others	<30000	No	160	62	24.2187	Health Weight	3	2	2	1	1	1	1	1	2	1	2	1	3	2	1	2	0	2	0	1	1	16	20	24	Severe	Moderate	Moderate	Depressed
28	26-30	48	>40	18	≤19	10	≥9	Husband	Primary	9	≥7	6	4-6	Post Graduation	Homemaker	30000-60000	No	159	60	23.7332	Health Weight	1	0	1	0	0	1	0	1	2	1	0	0	1	1	1	1	1	2	1	0	0	8	10	12	Mild	Mild	Normal	Depressed
33	26-30	39	36-40	27	≥25	6	5-8	Unknown	Primary	3	≤3	1	≤3	Post Graduation	Others	30000-60000	No	160	80	31.25	Overweight and Obease	0	0	0	0	0	0	0	0	0	0	2	0	1	0	1	0	1	0	0	2	0	6	4	4	Normal	Normal	Normal	Normal
[truncated: 53 more columns]
